# Supplementary material for: Male fertility thermal limits predict vulnerability to climate warming
Source: Nat Commun. 2021 Apr 13;12:2214. doi: 10.1038/s41467-021-22546-w (PMC8044094; doi:10.1038/s41467-021-22546-w)
Supplement: Supplementary file 4 — Source Data [file 41467_2021_22546_MOESM4_ESM.xlsx]

## Sheet: Figure_1
generation	temp	species	treat	rep	count in bottle	out of bottle	N	pupae
1	26	bip	selected	1	500	0	500	yes
1	26	bip	selected	2	500	0	500	yes
1	26	bip	selected	3	500	0	500	yes
1	26	bip	selected	4	500	0	500	yes
2	26.2	bip	selected	1	303	101.091	404.091	yes
2	26.2	bip	selected	2	276	92.0832	368.083	yes
2	26.2	bip	selected	3	285	95.0859	380.086	yes
2	26.2	bip	selected	4	445	148.467	593.467	yes
3	26.4	bip	selected	1	516	172.156	688.156	yes
3	26.4	bip	selected	2	646	215.528	861.528	yes
3	26.4	bip	selected	3	591	197.178	788.178	yes
3	26.4	bip	selected	4	285	95.0859	380.086	yes
4	26.6	bip	selected	1	932	310.948	1242.95	yes
4	26.6	bip	selected	2	817	272.58	1089.58	yes
4	26.6	bip	selected	3	798	266.241	1064.24	yes
4	26.6	bip	selected	4	914	304.942	1218.94	yes
5	26.8	bip	selected	1	881	293.932	1174.93	yes
5	26.8	bip	selected	2	201	67.0606	268.061	yes
5	26.8	bip	selected	3	634	211.524	845.524	yes
6	27	bip	selected	1	776	258.901	1034.9	yes
6	27	bip	selected	2	484	161.479	645.479	yes
6	27	bip	selected	3	689	229.874	918.874	yes
6	27	bip	selected	4	671	223.869	894.869	yes
7	27.2	bip	selected	1	1375	458.748	1833.75	yes
7	27.2	bip	selected	2	810	270.244	1080.24	yes
7	27.2	bip	selected	3	553	184.5	737.5	yes
7	27.2	bip	selected	4	565	188.504	753.504	yes
8	27.4	bip	selected	1	917	305.943	1222.94	yes
8	27.4	bip	selected	2	780	260.235	1040.24	yes
8	27.4	bip	selected	3	555	185.167	740.167	yes
8	27.4	bip	selected	4	523	174.491	697.491	yes
9	27.6	bip	selected	1	678	226.204	904.204	yes
9	27.6	bip	selected	2	527	175.825	702.825	yes
9	27.6	bip	selected	3	1039	346.646	1385.65	yes
9	27.6	bip	selected	4	701	233.878	934.878	yes
10	27.8	bip	selected	1	313	104.428	417.428	yes
10	27.8	bip	selected	2	437	145.798	582.798	yes
10	27.8	bip	selected	3	678	226.204	904.204	yes
10	27.8	bip	selected	4	525	175.158	700.158	yes
11	28	bip	selected	1	129	43.0389	172.039	yes
11	28	bip	selected	2	68	22.6872	90.6872	yes
11	28	bip	selected	3	208	69.396	277.396	no
11	28	bip	selected	4	164	54.7161	218.716	yes
12	28.2	bip	selected	1	69	0	69	no
12	28.2	bip	selected	2	5	0	5	no
12	28.2	bip	selected	3	26	0	26	no
12	28.2	bip	selected	4	83	0	83	no
13	28.4	bip	selected	1	1	0	1	no
13	28.4	bip	selected	2	0	0	0	no
13	28.4	bip	selected	3	0	0	0	no
13	28.4	bip	selected	4	0	0	0	no
1	26	buzz	selected	1	500	0	500	yes
1	26	buzz	selected	2	500	0	500	yes
1	26	buzz	selected	3	500	0	500	yes
1	26	buzz	selected	4	500	0	500	yes
2	26.2	buzz	selected	1	416	238.222	654.222	yes
2	26.2	buzz	selected	2	333	190.692	523.692	yes
2	26.2	buzz	selected	3	509	291.479	800.479	yes
2	26.2	buzz	selected	4	592	339.009	931.009	yes
3	26.4	buzz	selected	1	913	522.829	1435.83	yes
3	26.4	buzz	selected	2	1151	659.12	1810.12	yes
3	26.4	buzz	selected	3	485	277.735	762.735	yes
3	26.4	buzz	selected	4	1111	636.214	1747.21	yes
4	26.6	buzz	selected	1	649	371.65	1020.65	yes
4	26.6	buzz	selected	2	491	281.171	772.171	yes
4	26.6	buzz	selected	3	1070	612.735	1682.74	yes
4	26.6	buzz	selected	4	988	565.778	1553.78	yes
5	26.8	buzz	selected	1	633	362.487	995.487	yes
5	26.8	buzz	selected	2	698	399.709	1097.71	yes
5	26.8	buzz	selected	3	586	335.573	921.573	yes
5	26.8	buzz	selected	4	284	162.632	446.632	yes
6	27	buzz	selected	1	530	303.504	833.504	yes
6	27	buzz	selected	2	918	525.692	1443.69	yes
6	27	buzz	selected	3	617	353.325	970.325	yes
6	27	buzz	selected	4	1070	612.735	1682.74	yes
7	27.2	buzz	selected	1	867	496.487	1363.49	yes
7	27.2	buzz	selected	2	583	333.855	916.855	yes
7	27.2	buzz	selected	3	686	392.838	1078.84	yes
7	27.2	buzz	selected	4	526	301.214	827.214	yes
8	27.4	buzz	selected	1	379	217.034	596.034	yes
8	27.4	buzz	selected	2	331	189.547	520.547	yes
8	27.4	buzz	selected	3	446	255.402	701.402	yes
8	27.4	buzz	selected	4	530	303.504	833.504	yes
9	27.6	buzz	selected	1	1256	719.248	1975.25	yes
9	27.6	buzz	selected	2	616	352.752	968.752	yes
9	27.6	buzz	selected	3	675	386.538	1061.54	yes
9	27.6	buzz	selected	4	863	494.197	1357.2	yes
10	27.8	buzz	selected	1	373	213.598	586.598	yes
10	27.8	buzz	selected	2	430	246.239	676.239	yes
10	27.8	buzz	selected	4	364	208.444	572.444	yes
11	28	buzz	selected	1	963	551.462	1514.46	yes
11	28	buzz	selected	2	759	434.641	1193.64	yes
11	28	buzz	selected	3	665	380.812	1045.81	yes
11	28	buzz	selected	4	985	564.06	1549.06	yes
12	28.2	buzz	selected	1	347	198.709	545.709	yes
12	28.2	buzz	selected	2	328	187.829	515.829	yes
12	28.2	buzz	selected	3	309	176.949	485.949	yes
12	28.2	buzz	selected	4	333	190.692	523.692	yes
13	28.4	buzz	selected	1	469	268.573	737.573	yes
13	28.4	buzz	selected	2	827	473.581	1300.58	yes
13	28.4	buzz	selected	3	557	318.966	875.966	yes
13	28.4	buzz	selected	4	464	265.709	729.709	yes
14	28.6	buzz	selected	1	460	263.419	723.419	yes
14	28.6	buzz	selected	2	216	123.692	339.692	yes
14	28.6	buzz	selected	3	367	210.162	577.162	yes
14	28.6	buzz	selected	4	233	133.427	366.427	yes
15	28.8	buzz	selected	1	303	173.513	476.513	yes
15	28.8	buzz	selected	2	200	114.53	314.53	yes
15	28.8	buzz	selected	3	509	291.479	800.479	yes
15	28.8	buzz	selected	4	478	273.726	751.726	yes
16	29	buzz	selected	1	415	237.65	652.65	yes
16	29	buzz	selected	2	411	235.359	646.359	yes
16	29	buzz	selected	3	353	202.145	555.145	yes
16	29	buzz	selected	4	412	235.932	647.932	yes
17	29.2	buzz	selected	1	588	336.718	924.718	yes
17	29.2	buzz	selected	2	464	265.709	729.709	yes
17	29.2	buzz	selected	3	603	345.308	948.308	yes
17	29.2	buzz	selected	4	453	259.41	712.41	yes
18	29.4	buzz	selected	1	705	403.718	1108.72	yes
18	29.4	buzz	selected	2	616	352.752	968.752	yes
18	29.4	buzz	selected	3	903	517.103	1420.1	yes
18	29.4	buzz	selected	4	1124	643.658	1767.66	yes
19	29.6	buzz	selected	1	511	292.624	803.624	yes
19	29.6	buzz	selected	2	623	356.761	979.761	yes
19	29.6	buzz	selected	3	493	282.316	775.316	yes
19	29.6	buzz	selected	4	436	249.675	685.675	yes
20	29.8	buzz	selected	1	720	412.308	1132.31	yes
20	29.8	buzz	selected	2	688	393.983	1081.98	yes
20	29.8	buzz	selected	3	830	475.299	1305.3	yes
20	29.8	buzz	selected	4	932	533.709	1465.71	yes
21	30	buzz	selected	1	154	88.188	242.188	yes
21	30	buzz	selected	2	170	97.3504	267.35	yes
21	30	buzz	selected	3	4	2.2906	6.2906	yes
21	30	buzz	selected	4	116	66.4274	182.427	yes
22	30.2	buzz	selected	1	21	0	21	no
22	30.2	buzz	selected	2	75	0	75	yes
22	30.2	buzz	selected	3	4	0	4	no
22	30.2	buzz	selected	4	85	0	85	yes
23	30.4	buzz	selected	1	7	0	7	no
23	30.4	buzz	selected	2	30	0	30	no
23	30.4	buzz	selected	3	0	0	0	no
23	30.4	buzz	selected	4	10	0	10	no
24	30.6	buzz	selected	1	0	0	0	no
24	30.6	buzz	selected	2	4	0	4	no
24	30.6	buzz	selected	3	0	0	0	no
24	30.6	buzz	selected	4	4	0	4	no
25	30.8	buzz	selected	1	0	0	0	no
25	30.8	buzz	selected	2	0	0	0	no
25	30.8	buzz	selected	3	0	0	0	no
25	30.8	buzz	selected	4	0	0	0	no
1	26	hyd	selected	1	500	0	500	yes
1	26	hyd	selected	2	500	0	500	yes
1	26	hyd	selected	3	500	0	500	yes
1	26	hyd	selected	4	500	0	500	yes
2	26.2	hyd	selected	1	204	1084.24	1288.24	yes
2	26.2	hyd	selected	2	259	1376.56	1635.56	yes
2	26.2	hyd	selected	3	222	1179.91	1401.91	yes
2	26.2	hyd	selected	4	288	1530.69	1818.69	yes
3	26.4	hyd	selected	1	528	2806.26	3334.26	yes
3	26.4	hyd	selected	2	305	1621.04	1926.04	yes
3	26.4	hyd	selected	3	237	1259.63	1496.63	yes
3	26.4	hyd	selected	4	141	749.4	890.4	yes
4	26.6	hyd	selected	1	97	515.545	612.545	yes
4	26.6	hyd	selected	2	213	1132.07	1345.07	yes
4	26.6	hyd	selected	3	738	3922.39	4660.39	yes
4	26.6	hyd	selected	4	294	1562.58	1856.58	yes
5	26.8	hyd	selected	1	209	1110.81	1319.81	yes
5	26.8	hyd	selected	2	199	1057.66	1256.66	yes
5	26.8	hyd	selected	3	117	621.843	738.843	yes
5	26.8	hyd	selected	4	251	1334.04	1585.04	yes
6	27	hyd	selected	1	297	1578.52	1875.52	yes
6	27	hyd	selected	2	190	1009.83	1199.83	yes
6	27	hyd	selected	3	383	2035.6	2418.6	yes
6	27	hyd	selected	4	396	2104.7	2500.7	yes
7	27.2	hyd	selected	1	362	1923.99	2285.99	yes
7	27.2	hyd	selected	2	169	898.217	1067.22	yes
7	27.2	hyd	selected	3	340	1807.06	2147.06	yes
7	27.2	hyd	selected	4	254	1349.98	1603.98	yes
8	27.4	hyd	selected	1	63	334.838	397.838	yes
8	27.4	hyd	selected	2	211	1121.44	1332.44	yes
8	27.4	hyd	selected	3	219	1163.96	1382.96	yes
8	27.4	hyd	selected	4	122	648.417	770.417	yes
9	27.6	hyd	selected	1	361	1918.68	2279.68	yes
9	27.6	hyd	selected	2	160	850.383	1010.38	yes
9	27.6	hyd	selected	3	188	999.2	1187.2	yes
9	27.6	hyd	selected	4	235	1249	1484	yes
10	27.8	hyd	selected	1	801	4257.23	5058.23	yes
10	27.8	hyd	selected	2	266	1413.76	1679.76	yes
10	27.8	hyd	selected	3	519	2758.43	3277.43	yes
10	27.8	hyd	selected	4	412	2189.74	2601.74	yes
11	28	hyd	selected	1	241	1280.89	1521.89	yes
11	28	hyd	selected	2	61	324.209	385.209	yes
11	28	hyd	selected	3	215	1142.7	1357.7	yes
11	28	hyd	selected	4	75	398.617	473.617	yes
12	28.2	hyd	selected	1	169	898.217	1067.22	yes
12	28.2	hyd	selected	2	87	462.396	549.396	yes
12	28.2	hyd	selected	3	330	1753.91	2083.91	yes
12	28.2	hyd	selected	4	100	531.489	631.489	yes
13	28.4	hyd	selected	1	31	0	31	yes
13	28.4	hyd	selected	2	22	0	22	yes
13	28.4	hyd	selected	3	39	0	39	yes
13	28.4	hyd	selected	4	10	0	10	yes
14	28.6	hyd	selected	1	9	0	9	no
14	28.6	hyd	selected	2	0	0	0	no
14	28.6	hyd	selected	3	10	0	10	no
14	28.6	hyd	selected	4	1	0	1	no
15	28.8	hyd	selected	1	0	0	0	no
15	28.8	hyd	selected	2	0	0	0	no
15	28.8	hyd	selected	3	0	0	0	no
15	28.8	hyd	selected	4	0	0	0	no
1	26	mel	selected	1	500	0	500	yes
1	26	mel	selected	2	500	0	500	yes
1	26	mel	selected	3	500	0	500	yes
1	26	mel	selected	4	500	0	500	yes
2	26.2	mel	selected	1	177	836.536	1013.54	yes
2	26.2	mel	selected	2	122	576.595	698.595	yes
2	26.2	mel	selected	3	359	1696.7	2055.7	yes
2	26.2	mel	selected	4	418	1975.55	2393.55	yes
3	26.4	mel	selected	1	102	482.071	584.071	yes
3	26.4	mel	selected	2	57	269.393	326.393	yes
3	26.4	mel	selected	3	66	311.929	377.929	yes
3	26.4	mel	selected	4	80	378.095	458.095	yes
4	26.6	mel	selected	1	461	2178.77	2639.77	yes
4	26.6	mel	selected	2	94	444.262	538.262	yes
4	26.6	mel	selected	3	75	354.464	429.464	yes
4	26.6	mel	selected	4	152	718.381	870.381	yes
5	26.8	mel	selected	1	241	1139.01	1380.01	yes
5	26.8	mel	selected	2	243	1148.46	1391.46	yes
5	26.8	mel	selected	3	130	614.405	744.405	yes
5	26.8	mel	selected	4	175	827.083	1002.08	yes
6	27	mel	selected	1	232	1096.48	1328.48	yes
6	27	mel	selected	2	321	1517.11	1838.11	yes
6	27	mel	selected	3	288	1361.14	1649.14	yes
6	27	mel	selected	4	417	1970.82	2387.82	yes
7	27.2	mel	selected	1	286	1351.69	1637.69	yes
7	27.2	mel	selected	2	244	1153.19	1397.19	yes
7	27.2	mel	selected	3	135	638.036	773.036	yes
7	27.2	mel	selected	4	292	1380.05	1672.05	yes
8	27.4	mel	selected	1	82	387.548	469.548	yes
8	27.4	mel	selected	2	75	354.464	429.464	yes
8	27.4	mel	selected	3	175	827.083	1002.08	yes
8	27.4	mel	selected	4	105	496.25	601.25	yes
9	27.6	mel	selected	1	172	812.905	984.905	yes
9	27.6	mel	selected	2	97	458.44	555.44	yes
9	27.6	mel	selected	3	197	931.06	1128.06	yes
9	27.6	mel	selected	4	225	1063.39	1288.39	yes
10	27.8	mel	selected	1	388	1833.76	2221.76	yes
10	27.8	mel	selected	2	193	912.155	1105.15	yes
10	27.8	mel	selected	3	175	827.083	1002.08	yes
10	27.8	mel	selected	4	206	973.595	1179.6	yes
11	28	mel	selected	1	119	562.417	681.417	yes
11	28	mel	selected	2	305	1441.49	1746.49	yes
11	28	mel	selected	3	306	1446.21	1752.21	yes
11	28	mel	selected	4	224	1058.67	1282.67	yes
12	28.2	mel	selected	1	226	1068.12	1294.12	yes
12	28.2	mel	selected	2	139	656.94	795.94	yes
12	28.2	mel	selected	3	99	467.893	566.893	yes
12	28.2	mel	selected	4	75	354.464	429.464	yes
13	28.4	mel	selected	1	44	207.952	251.952	yes
13	28.4	mel	selected	2	63	297.75	360.75	yes
13	28.4	mel	selected	3	94	444.262	538.262	yes
13	28.4	mel	selected	4	86	406.452	492.452	yes
14	28.6	mel	selected	1	238	1124.83	1362.83	yes
14	28.6	mel	selected	2	90	425.357	515.357	yes
14	28.6	mel	selected	3	188	888.524	1076.52	yes
15	28.8	mel	selected	1	275	1299.7	1574.7	yes
15	28.8	mel	selected	2	132	623.857	755.857	yes
15	28.8	mel	selected	3	302	1427.31	1729.31	yes
15	28.8	mel	selected	4	229	1082.3	1311.3	yes
16	29	mel	selected	1	517	2443.44	2960.44	yes
16	29	mel	selected	2	368	1739.24	2107.24	yes
16	29	mel	selected	3	196	926.333	1122.33	yes
16	29	mel	selected	4	202	954.69	1156.69	yes
17	29.2	mel	selected	1	47	0	47	no
17	29.2	mel	selected	2	20	0	20	no
17	29.2	mel	selected	3	59	0	59	no
17	29.2	mel	selected	4	74	0	74	no
18	29.4	mel	selected	1	0	0	0	no
18	29.4	mel	selected	2	1	0	1	no
18	29.4	mel	selected	3	5	0	5	no
18	29.4	mel	selected	4	5	0	5	no
19	29.6	mel	selected	1	0	0	0	no
19	29.6	mel	selected	2	0	0	0	no
19	29.6	mel	selected	3	0	0	0	no
19	29.6	mel	selected	4	0	0	0	no
1	26	ps	selected	1	500	0	500	yes
1	26	ps	selected	2	500	0	500	yes
1	26	ps	selected	3	500	0	500	yes
1	26	ps	selected	4	500	0	500	yes
2	26.2	ps	selected	1	378	461.852	839.852	yes
2	26.2	ps	selected	2	322	393.43	715.43	yes
2	26.2	ps	selected	3	373	455.743	828.743	yes
2	26.2	ps	selected	4	278	339.669	617.669	yes
3	26.4	ps	selected	1	335	409.313	744.313	yes
3	26.4	ps	selected	2	269	328.673	597.673	yes
3	26.4	ps	selected	3	285	348.222	633.222	yes
3	26.4	ps	selected	4	155	189.384	344.384	yes
4	26.6	ps	selected	1	374	456.965	830.965	yes
4	26.6	ps	selected	2	386	471.627	857.627	yes
4	26.6	ps	selected	3	523	639.018	1162.02	yes
4	26.6	ps	selected	4	529	646.349	1175.35	yes
5	26.8	ps	selected	1	662	808.852	1470.85	yes
5	26.8	ps	selected	2	372	454.521	826.521	yes
5	26.8	ps	selected	3	1034	1263.37	2297.37	yes
5	26.8	ps	selected	4	541	661.011	1202.01	yes
6	27	ps	selected	1	529	646.349	1175.35	yes
6	27	ps	selected	2	177	216.264	393.264	yes
6	27	ps	selected	3	552	674.451	1226.45	yes
6	27	ps	selected	4	234	285.908	519.908	yes
7	27.2	ps	selected	1	424	518.056	942.056	yes
7	27.2	ps	selected	2	550	672.007	1222.01	yes
7	27.2	ps	selected	3	552	674.451	1226.45	yes
7	27.2	ps	selected	4	654	799.077	1453.08	yes
8	27.4	ps	selected	1	36	43.9859	79.9859	yes
8	27.4	ps	selected	2	205	250.475	455.475	yes
8	27.4	ps	selected	3	100	122.183	222.183	yes
8	27.4	ps	selected	4	216	263.915	479.915	yes
9	27.6	ps	selected	1	117	142.954	259.954	yes
9	27.6	ps	selected	2	207	252.919	459.919	yes
9	27.6	ps	selected	3	56	68.4225	124.423	yes
9	27.6	ps	selected	4	438	535.162	973.162	yes
10	27.8	ps	selected	1	44	0	44	no
10	27.8	ps	selected	2	50	0	50	no
10	27.8	ps	selected	3	0	0	0	no
10	27.8	ps	selected	4	38	0	38	no
11	28	ps	selected	1	0	0	0	no
11	28	ps	selected	2	1	0	1	no
11	28	ps	selected	3	0	0	0	no
11	28	ps	selected	4	0	0	0	no
1	26	sulf	selected	1	500	0	500	yes
1	26	sulf	selected	2	500	0	500	yes
1	26	sulf	selected	3	500	0	500	yes
1	26	sulf	selected	4	500	0	500	yes
2	26.2	sulf	selected	1	179	183.52	362.52	yes
2	26.2	sulf	selected	2	162	166.091	328.091	yes
2	26.2	sulf	selected	3	365	374.217	739.217	yes
2	26.2	sulf	selected	4	293	300.399	593.399	yes
3	26.4	sulf	selected	1	246	252.212	498.212	yes
3	26.4	sulf	selected	2	123	126.106	249.106	yes
3	26.4	sulf	selected	3	270	276.818	546.818	yes
3	26.4	sulf	selected	4	429	439.833	868.833	yes
4	26.6	sulf	selected	1	208	213.253	421.253	yes
4	26.6	sulf	selected	2	459	470.591	929.591	yes
4	26.6	sulf	selected	3	438	449.061	887.061	yes
4	26.6	sulf	selected	4	443	454.187	897.187	yes
5	26.8	sulf	selected	1	95	97.399	192.399	yes
5	26.8	sulf	selected	2	375	384.47	759.47	yes
5	26.8	sulf	selected	3	71	72.7929	143.793	yes
5	26.8	sulf	selected	4	91	93.298	184.298	yes
6	27	sulf	selected	1	479	491.096	970.096	yes
6	27	sulf	selected	2	226	231.707	457.707	yes
6	27	sulf	selected	3	48	49.2121	97.2121	yes
6	27	sulf	selected	4	126	129.182	255.182	yes
7	27.2	sulf	selected	1	483	495.197	978.197	yes
7	27.2	sulf	selected	2	293	300.399	593.399	yes
7	27.2	sulf	selected	3	358	367.04	725.04	yes
7	27.2	sulf	selected	4	84	86.1212	170.121	yes
8	27.4	sulf	selected	1	17	0	17	no
8	27.4	sulf	selected	2	10	0	10	yes
8	27.4	sulf	selected	3	52	0	52	yes
8	27.4	sulf	selected	4	5	0	5	no
9	27.6	sulf	selected	1	0	0	0	no
9	27.6	sulf	selected	2	0	0	0	no
9	27.6	sulf	selected	3	9	0	9	no
9	27.6	sulf	selected	4	0	0	0	no
10	27.8	sulf	selected	1	0	0	0	no
10	27.8	sulf	selected	2	0	0	0	no
10	27.8	sulf	selected	3	0	0	0	no
10	27.8	sulf	selected	4	0	0	0	no

## Sheet: Figure_2
extinction_temp	trait_temperature	trait
28.4	38.9167	ctmax
30.7	41.2133	ctmax
28.7	39.4867	ctmax
29.5	39.89	ctmax
28	38.8207	ctmax
27.65	38.0103	ctmax
28.4	28.75	male_FTL50
30.7	30.23	male_FTL50
28.7	28.58	male_FTL50
29.5	29.57	male_FTL50
28	28.21	male_FTL50
27.65	28.32	male_FTL50
28.4	30.26	female_FTL50
30.7	31.64	female_FTL50
28.7	29.69	female_FTL50
29.5	31.8	female_FTL50
28	29.35	female_FTL50
27.65	28.7	female_FTL50
28.4	31.54	VTL80
30.7	33.42	VTL80
28.7	32.51	VTL80
29.5	33.03	VTL80
28	30.49	VTL80
27.65	29.56	VTL80
28.4	26.01	topt
30.7	NA	topt
28.7	26.48	topt
29.5	27.08	topt
28	24	topt
27.65	24.72	topt

## Sheet: Figure_3
latitude	ctmax_tsm	male_FTL50_tsm	topt_tsm	ctmax_wt	male_FTL50_wt	topt_wt
15.31	11.5149	1.34821	-1.39579	5.60119	-4.56548	-7.30948
17.63	11.7824	-0.525	-0.998	6.89491	-5.4125	-5.8855
16.29	11.6836	-0.0463636	-0.306364	7.02	-4.71	-4.97
29.02	17.7372	6.75385	NA	10.9353	-0.0480769	NA
32.29	18.9126	8.00598	5.90998	12.1937	1.28705	-0.808945
30.84	18.3682	8.04821	5.55521	11.7206	1.40062	-1.09238
15.27	12.4643	1.85359	-2.36041	7.13095	-3.47974	-7.69374
24.31	13.5036	2.12936	NA	7.72067	-3.65362	NA
30.92	13.9441	4.33412	1.17712	8.53824	-1.07176	-4.22876
18.86	15.843	6.1527	2.5567	9.31356	-0.376784	-3.97278

## Sheet: Figure_4_Tables_S6_7
generation	treat	temp	species	replicate	vial	flies	sterility
1.2_degrees_warming	control	control	bip	a	1	5	1
1.2_degrees_warming	control	control	bip	a	2	0	0
1.2_degrees_warming	control	control	bip	a	3	16	1
1.2_degrees_warming	control	control	bip	a	4	10	1
1.2_degrees_warming	control	control	bip	a	5	0	0
1.2_degrees_warming	control	control	bip	a	6	12	1
1.2_degrees_warming	control	control	bip	b	1	0	0
1.2_degrees_warming	control	control	bip	b	2	17	1
1.2_degrees_warming	control	control	bip	b	3	6	1
1.2_degrees_warming	control	control	bip	b	4	17	1
1.2_degrees_warming	control	control	bip	b	5	5	1
1.2_degrees_warming	control	control	bip	b	6	6	1
1.2_degrees_warming	control	control	bip	b	7	7	1
1.2_degrees_warming	control	control	bip	b	8	17	1
1.2_degrees_warming	control	control	bip	b	9	17	1
1.2_degrees_warming	control	control	bip	b	10	11	1
1.2_degrees_warming	control	control	bip	d	1	19	1
1.2_degrees_warming	control	control	bip	d	2	0	0
1.2_degrees_warming	control	control	bip	d	3	26	1
1.2_degrees_warming	control	control	bip	d	4	0	0
1.2_degrees_warming	control	control	bip	d	5	13	1
1.2_degrees_warming	control	control	bip	d	6	16	1
1.2_degrees_warming	control	control	bip	d	7	5	1
1.2_degrees_warming	control	control	bip	d	8	15	1
1.2_degrees_warming	control	control	bip	d	9	0	0
1.2_degrees_warming	control	control	bip	d	10	13	1
1.2_degrees_warming	control	warming	bip	a	1	12	1
1.2_degrees_warming	control	warming	bip	a	2	19	1
1.2_degrees_warming	control	warming	bip	a	3	0	0
1.2_degrees_warming	control	warming	bip	a	4	6	1
1.2_degrees_warming	control	warming	bip	a	5	5	1
1.2_degrees_warming	control	warming	bip	a	6	15	1
1.2_degrees_warming	control	warming	bip	a	7	0	0
1.2_degrees_warming	control	warming	bip	a	8	3	1
1.2_degrees_warming	control	warming	bip	a	9	8	1
1.2_degrees_warming	control	warming	bip	a	10	0	0
1.2_degrees_warming	control	warming	bip	b	1	0	0
1.2_degrees_warming	control	warming	bip	b	2	20	1
1.2_degrees_warming	control	warming	bip	b	3	1	1
1.2_degrees_warming	control	warming	bip	b	4	0	0
1.2_degrees_warming	control	warming	bip	b	5	0	0
1.2_degrees_warming	control	warming	bip	b	6	0	0
1.2_degrees_warming	control	warming	bip	b	7	0	0
1.2_degrees_warming	control	warming	bip	b	8	5	1
1.2_degrees_warming	control	warming	bip	b	9	0	0
1.2_degrees_warming	control	warming	bip	b	10	0	0
1.2_degrees_warming	control	warming	bip	d	1	0	0
1.2_degrees_warming	control	warming	bip	d	2	13	1
1.2_degrees_warming	control	warming	bip	d	3	14	1
1.2_degrees_warming	control	warming	bip	d	4	19	1
1.2_degrees_warming	control	warming	bip	d	5	3	1
1.2_degrees_warming	control	warming	bip	d	6	19	1
1.2_degrees_warming	control	warming	bip	d	7	24	1
1.2_degrees_warming	control	warming	bip	d	8	6	1
1.2_degrees_warming	control	warming	bip	d	9	3	1
1.2_degrees_warming	control	warming	bip	d	10	9	1
1.2_degrees_warming	selected	control	bip	e	1	0	0
1.2_degrees_warming	selected	control	bip	e	2	0	0
1.2_degrees_warming	selected	control	bip	e	3	14	1
1.2_degrees_warming	selected	control	bip	e	4	15	1
1.2_degrees_warming	selected	control	bip	e	5	4	1
1.2_degrees_warming	selected	control	bip	e	6	7	1
1.2_degrees_warming	selected	control	bip	e	7	9	1
1.2_degrees_warming	selected	control	bip	e	8	5	1
1.2_degrees_warming	selected	control	bip	e	9	0	0
1.2_degrees_warming	selected	control	bip	e	10	19	1
1.2_degrees_warming	selected	control	bip	f	1	0	0
1.2_degrees_warming	selected	control	bip	f	2	0	0
1.2_degrees_warming	selected	control	bip	f	3	26	1
1.2_degrees_warming	selected	control	bip	f	4	12	1
1.2_degrees_warming	selected	control	bip	f	5	16	1
1.2_degrees_warming	selected	control	bip	f	6	11	1
1.2_degrees_warming	selected	control	bip	f	7	5	1
1.2_degrees_warming	selected	control	bip	f	8	13	1
1.2_degrees_warming	selected	control	bip	f	9	17	1
1.2_degrees_warming	selected	control	bip	f	10	7	1
1.2_degrees_warming	selected	control	bip	g	1	0	0
1.2_degrees_warming	selected	control	bip	g	2	7	1
1.2_degrees_warming	selected	control	bip	g	3	14	1
1.2_degrees_warming	selected	control	bip	g	4	3	1
1.2_degrees_warming	selected	control	bip	g	5	0	0
1.2_degrees_warming	selected	control	bip	g	8	1	1
1.2_degrees_warming	selected	control	bip	g	9	2	1
1.2_degrees_warming	selected	control	bip	g	10	8	1
1.2_degrees_warming	selected	control	bip	h	1	6	1
1.2_degrees_warming	selected	control	bip	h	2	14	1
1.2_degrees_warming	selected	control	bip	h	3	15	1
1.2_degrees_warming	selected	control	bip	h	4	13	1
1.2_degrees_warming	selected	control	bip	h	5	11	1
1.2_degrees_warming	selected	control	bip	h	6	10	1
1.2_degrees_warming	selected	warming	bip	e	1	0	0
1.2_degrees_warming	selected	warming	bip	e	2	1	1
1.2_degrees_warming	selected	warming	bip	e	3	2	1
1.2_degrees_warming	selected	warming	bip	e	4	0	0
1.2_degrees_warming	selected	warming	bip	e	5	3	1
1.2_degrees_warming	selected	warming	bip	e	6	0	0
1.2_degrees_warming	selected	warming	bip	e	7	2	1
1.2_degrees_warming	selected	warming	bip	e	8	5	1
1.2_degrees_warming	selected	warming	bip	e	10	3	1
1.2_degrees_warming	selected	warming	bip	f	1	0	0
1.2_degrees_warming	selected	warming	bip	f	2	8	1
1.2_degrees_warming	selected	warming	bip	f	3	0	0
1.2_degrees_warming	selected	warming	bip	f	4	0	0
1.2_degrees_warming	selected	warming	bip	f	5	0	0
1.2_degrees_warming	selected	warming	bip	f	6	0	0
1.2_degrees_warming	selected	warming	bip	f	7	0	0
1.2_degrees_warming	selected	warming	bip	f	8	5	1
1.2_degrees_warming	selected	warming	bip	f	9	0	0
1.2_degrees_warming	selected	warming	bip	f	10	14	1
1.2_degrees_warming	selected	warming	bip	g	1	0	0
1.2_degrees_warming	selected	warming	bip	g	2	0	0
1.2_degrees_warming	selected	warming	bip	g	3	0	0
1.2_degrees_warming	selected	warming	bip	g	4	0	0
1.2_degrees_warming	selected	warming	bip	g	5	11	1
1.2_degrees_warming	selected	warming	bip	g	6	21	1
1.2_degrees_warming	selected	warming	bip	g	7	24	1
1.2_degrees_warming	selected	warming	bip	g	8	1	1
1.2_degrees_warming	selected	warming	bip	g	9	7	1
1.2_degrees_warming	selected	warming	bip	g	10	12	1
1.2_degrees_warming	selected	warming	bip	h	1	21	1
1.2_degrees_warming	selected	warming	bip	h	2	31	1
1.2_degrees_warming	selected	warming	bip	h	3	17	1
1.2_degrees_warming	selected	warming	bip	h	4	0	0
1.2_degrees_warming	selected	warming	bip	h	5	8	1
1.2_degrees_warming	selected	warming	bip	h	6	17	1
1.2_degrees_warming	selected	warming	bip	h	7	26	1
1.2_degrees_warming	selected	warming	bip	h	8	8	1
1.2_degrees_warming	selected	warming	bip	h	9	0	0
1.2_degrees_warming	selected	warming	bip	h	10	27	1
1.2_degrees_warming	control	control	buzz	a	1	6	1
1.2_degrees_warming	control	control	buzz	a	2	33	1
1.2_degrees_warming	control	control	buzz	a	3	33	1
1.2_degrees_warming	control	control	buzz	a	4	32	1
1.2_degrees_warming	control	control	buzz	a	5	46	1
1.2_degrees_warming	control	control	buzz	a	6	16	1
1.2_degrees_warming	control	control	buzz	a	7	15	1
1.2_degrees_warming	control	control	buzz	a	8	10	1
1.2_degrees_warming	control	control	buzz	a	9	2	1
1.2_degrees_warming	control	control	buzz	a	10	56	1
1.2_degrees_warming	control	control	buzz	b	1	1	1
1.2_degrees_warming	control	control	buzz	b	2	4	1
1.2_degrees_warming	control	control	buzz	b	3	12	1
1.2_degrees_warming	control	control	buzz	b	4	28	1
1.2_degrees_warming	control	control	buzz	b	5	2	1
1.2_degrees_warming	control	control	buzz	b	6	1	1
1.2_degrees_warming	control	control	buzz	b	7	5	1
1.2_degrees_warming	control	control	buzz	b	8	0	0
1.2_degrees_warming	control	control	buzz	b	9	8	1
1.2_degrees_warming	control	control	buzz	b	10	0	0
1.2_degrees_warming	control	control	buzz	c	1	1	1
1.2_degrees_warming	control	control	buzz	c	2	3	1
1.2_degrees_warming	control	control	buzz	c	3	15	1
1.2_degrees_warming	control	control	buzz	c	4	15	1
1.2_degrees_warming	control	control	buzz	c	5	10	1
1.2_degrees_warming	control	control	buzz	c	6	24	1
1.2_degrees_warming	control	control	buzz	c	7	0	0
1.2_degrees_warming	control	control	buzz	c	8	0	0
1.2_degrees_warming	control	control	buzz	c	9	0	0
1.2_degrees_warming	control	control	buzz	c	10	32	1
1.2_degrees_warming	control	control	buzz	d	1	5	1
1.2_degrees_warming	control	control	buzz	d	2	27	1
1.2_degrees_warming	control	control	buzz	d	3	0	0
1.2_degrees_warming	control	control	buzz	d	4	3	1
1.2_degrees_warming	control	control	buzz	d	5	0	0
1.2_degrees_warming	control	control	buzz	d	6	9	1
1.2_degrees_warming	control	control	buzz	d	7	33	1
1.2_degrees_warming	control	control	buzz	d	8	1	1
1.2_degrees_warming	control	control	buzz	d	9	36	1
1.2_degrees_warming	control	control	buzz	d	10	22	1
1.2_degrees_warming	control	warming	buzz	a	1	4	1
1.2_degrees_warming	control	warming	buzz	a	2	1	1
1.2_degrees_warming	control	warming	buzz	a	3	51	1
1.2_degrees_warming	control	warming	buzz	a	4	16	1
1.2_degrees_warming	control	warming	buzz	a	5	22	1
1.2_degrees_warming	control	warming	buzz	a	6	29	1
1.2_degrees_warming	control	warming	buzz	a	7	13	1
1.2_degrees_warming	control	warming	buzz	a	8	10	1
1.2_degrees_warming	control	warming	buzz	a	9	4	1
1.2_degrees_warming	control	warming	buzz	b	1	11	1
1.2_degrees_warming	control	warming	buzz	b	2	25	1
1.2_degrees_warming	control	warming	buzz	b	3	0	0
1.2_degrees_warming	control	warming	buzz	b	4	30	1
1.2_degrees_warming	control	warming	buzz	b	5	21	1
1.2_degrees_warming	control	warming	buzz	b	6	0	0
1.2_degrees_warming	control	warming	buzz	b	7	29	1
1.2_degrees_warming	control	warming	buzz	b	8	43	1
1.2_degrees_warming	control	warming	buzz	b	9	22	1
1.2_degrees_warming	control	warming	buzz	b	10	45	1
1.2_degrees_warming	control	warming	buzz	c	1	20	1
1.2_degrees_warming	control	warming	buzz	c	2	10	1
1.2_degrees_warming	control	warming	buzz	c	3	7	1
1.2_degrees_warming	control	warming	buzz	c	4	42	1
1.2_degrees_warming	control	warming	buzz	c	5	16	1
1.2_degrees_warming	control	warming	buzz	c	6	2	1
1.2_degrees_warming	control	warming	buzz	c	7	2	1
1.2_degrees_warming	control	warming	buzz	c	8	17	1
1.2_degrees_warming	control	warming	buzz	c	9	0	0
1.2_degrees_warming	control	warming	buzz	c	10	21	1
1.2_degrees_warming	control	warming	buzz	d	1	22	1
1.2_degrees_warming	control	warming	buzz	d	2	38	1
1.2_degrees_warming	control	warming	buzz	d	3	37	1
1.2_degrees_warming	control	warming	buzz	d	4	32	1
1.2_degrees_warming	control	warming	buzz	d	5	42	1
1.2_degrees_warming	control	warming	buzz	d	6	0	0
1.2_degrees_warming	control	warming	buzz	d	7	0	0
1.2_degrees_warming	control	warming	buzz	d	8	15	1
1.2_degrees_warming	selected	control	buzz	e	1	45	1
1.2_degrees_warming	selected	control	buzz	e	2	0	0
1.2_degrees_warming	selected	control	buzz	e	3	40	1
1.2_degrees_warming	selected	control	buzz	e	4	23	1
1.2_degrees_warming	selected	control	buzz	e	5	0	0
1.2_degrees_warming	selected	control	buzz	e	6	8	1
1.2_degrees_warming	selected	control	buzz	e	7	44	1
1.2_degrees_warming	selected	control	buzz	e	8	6	1
1.2_degrees_warming	selected	control	buzz	e	9	3	1
1.2_degrees_warming	selected	control	buzz	e	10	19	1
1.2_degrees_warming	selected	control	buzz	f	1	24	1
1.2_degrees_warming	selected	control	buzz	f	3	10	1
1.2_degrees_warming	selected	control	buzz	f	4	16	1
1.2_degrees_warming	selected	control	buzz	f	5	4	1
1.2_degrees_warming	selected	control	buzz	f	6	17	1
1.2_degrees_warming	selected	control	buzz	f	7	0	0
1.2_degrees_warming	selected	control	buzz	f	8	3	1
1.2_degrees_warming	selected	control	buzz	f	9	24	1
1.2_degrees_warming	selected	control	buzz	f	10	28	1
1.2_degrees_warming	selected	control	buzz	g	1	34	1
1.2_degrees_warming	selected	control	buzz	g	2	35	1
1.2_degrees_warming	selected	control	buzz	g	3	21	1
1.2_degrees_warming	selected	control	buzz	g	4	13	1
1.2_degrees_warming	selected	control	buzz	g	5	42	1
1.2_degrees_warming	selected	control	buzz	g	6	22	1
1.2_degrees_warming	selected	control	buzz	g	7	0	0
1.2_degrees_warming	selected	control	buzz	g	8	4	1
1.2_degrees_warming	selected	control	buzz	g	9	0	0
1.2_degrees_warming	selected	control	buzz	g	10	7	1
1.2_degrees_warming	selected	control	buzz	h	1	64	1
1.2_degrees_warming	selected	control	buzz	h	2	49	1
1.2_degrees_warming	selected	control	buzz	h	3	34	1
1.2_degrees_warming	selected	control	buzz	h	4	50	1
1.2_degrees_warming	selected	control	buzz	h	5	41	1
1.2_degrees_warming	selected	control	buzz	h	6	2	1
1.2_degrees_warming	selected	control	buzz	h	7	27	1
1.2_degrees_warming	selected	control	buzz	h	8	37	1
1.2_degrees_warming	selected	control	buzz	h	9	68	1
1.2_degrees_warming	selected	control	buzz	h	10	47	1
1.2_degrees_warming	selected	warming	buzz	e	1	13	1
1.2_degrees_warming	selected	warming	buzz	e	2	40	1
1.2_degrees_warming	selected	warming	buzz	e	3	6	1
1.2_degrees_warming	selected	warming	buzz	e	4	10	1
1.2_degrees_warming	selected	warming	buzz	e	5	20	1
1.2_degrees_warming	selected	warming	buzz	e	6	34	1
1.2_degrees_warming	selected	warming	buzz	e	7	41	1
1.2_degrees_warming	selected	warming	buzz	e	8	27	1
1.2_degrees_warming	selected	warming	buzz	e	9	26	1
1.2_degrees_warming	selected	warming	buzz	e	10	30	1
1.2_degrees_warming	selected	warming	buzz	f	1	44	1
1.2_degrees_warming	selected	warming	buzz	f	2	46	1
1.2_degrees_warming	selected	warming	buzz	f	3	12	1
1.2_degrees_warming	selected	warming	buzz	f	4	17	1
1.2_degrees_warming	selected	warming	buzz	f	5	2	1
1.2_degrees_warming	selected	warming	buzz	f	6	21	1
1.2_degrees_warming	selected	warming	buzz	f	7	11	1
1.2_degrees_warming	selected	warming	buzz	f	8	0	0
1.2_degrees_warming	selected	warming	buzz	f	9	22	1
1.2_degrees_warming	selected	warming	buzz	g	1	9	1
1.2_degrees_warming	selected	warming	buzz	g	2	3	1
1.2_degrees_warming	selected	warming	buzz	g	3	18	1
1.2_degrees_warming	selected	warming	buzz	g	4	0	0
1.2_degrees_warming	selected	warming	buzz	g	5	9	1
1.2_degrees_warming	selected	warming	buzz	g	6	1	1
1.2_degrees_warming	selected	warming	buzz	g	7	1	1
1.2_degrees_warming	selected	warming	buzz	g	8	5	1
1.2_degrees_warming	selected	warming	buzz	g	9	0	0
1.2_degrees_warming	selected	warming	buzz	g	10	0	0
1.2_degrees_warming	selected	warming	buzz	h	1	32	1
1.2_degrees_warming	selected	warming	buzz	h	2	59	1
1.2_degrees_warming	selected	warming	buzz	h	3	14	1
1.2_degrees_warming	selected	warming	buzz	h	4	12	1
1.2_degrees_warming	selected	warming	buzz	h	5	14	1
1.2_degrees_warming	selected	warming	buzz	h	6	3	1
1.2_degrees_warming	selected	warming	buzz	h	7	21	1
1.2_degrees_warming	selected	warming	buzz	h	8	10	1
1.2_degrees_warming	selected	warming	buzz	h	9	14	1
1.2_degrees_warming	selected	warming	buzz	h	10	37	1
2.2_degrees_warming	control	control	buzz	a	1	47	1
2.2_degrees_warming	control	control	buzz	a	2	58	1
2.2_degrees_warming	control	control	buzz	a	3	49	1
2.2_degrees_warming	control	control	buzz	a	4	30	1
2.2_degrees_warming	control	control	buzz	a	5	45	1
2.2_degrees_warming	control	control	buzz	a	6	51	1
2.2_degrees_warming	control	control	buzz	a	7	80	1
2.2_degrees_warming	control	control	buzz	a	8	81	1
2.2_degrees_warming	control	control	buzz	a	9	59	1
2.2_degrees_warming	control	control	buzz	a	10	8	1
2.2_degrees_warming	control	control	buzz	b	1	55	1
2.2_degrees_warming	control	control	buzz	b	2	79	1
2.2_degrees_warming	control	control	buzz	b	3	133	1
2.2_degrees_warming	control	control	buzz	b	4	46	1
2.2_degrees_warming	control	control	buzz	b	5	9	1
2.2_degrees_warming	control	control	buzz	b	6	93	1
2.2_degrees_warming	control	control	buzz	b	7	104	1
2.2_degrees_warming	control	control	buzz	b	8	36	1
2.2_degrees_warming	control	control	buzz	b	9	120	1
2.2_degrees_warming	control	control	buzz	b	10	17	1
2.2_degrees_warming	control	control	buzz	c	1	0	0
2.2_degrees_warming	control	control	buzz	c	2	103	1
2.2_degrees_warming	control	control	buzz	c	3	67	1
2.2_degrees_warming	control	control	buzz	c	4	12	1
2.2_degrees_warming	control	control	buzz	c	5	108	1
2.2_degrees_warming	control	control	buzz	c	6	56	1
2.2_degrees_warming	control	control	buzz	c	7	11	1
2.2_degrees_warming	control	control	buzz	c	8	21	1
2.2_degrees_warming	control	control	buzz	c	9	64	1
2.2_degrees_warming	control	control	buzz	c	10	30	1
2.2_degrees_warming	control	control	buzz	d	1	24	1
2.2_degrees_warming	control	control	buzz	d	2	88	1
2.2_degrees_warming	control	control	buzz	d	3	94	1
2.2_degrees_warming	control	control	buzz	d	4	35	1
2.2_degrees_warming	control	control	buzz	d	5	78	1
2.2_degrees_warming	control	control	buzz	d	6	3	1
2.2_degrees_warming	control	control	buzz	d	7	64	1
2.2_degrees_warming	control	control	buzz	d	8	24	1
2.2_degrees_warming	control	control	buzz	d	9	64	1
2.2_degrees_warming	control	warming	buzz	a	1	10	1
2.2_degrees_warming	control	warming	buzz	a	2	71	1
2.2_degrees_warming	control	warming	buzz	a	3	96	1
2.2_degrees_warming	control	warming	buzz	a	4	50	1
2.2_degrees_warming	control	warming	buzz	a	5	42	1
2.2_degrees_warming	control	warming	buzz	a	6	43	1
2.2_degrees_warming	control	warming	buzz	a	7	1	1
2.2_degrees_warming	control	warming	buzz	a	8	16	1
2.2_degrees_warming	control	warming	buzz	a	9	22	1
2.2_degrees_warming	control	warming	buzz	a	10	53	1
2.2_degrees_warming	control	warming	buzz	b	1	77	1
2.2_degrees_warming	control	warming	buzz	b	2	49	1
2.2_degrees_warming	control	warming	buzz	b	3	43	1
2.2_degrees_warming	control	warming	buzz	b	4	41	1
2.2_degrees_warming	control	warming	buzz	b	5	83	1
2.2_degrees_warming	control	warming	buzz	b	6	101	1
2.2_degrees_warming	control	warming	buzz	b	7	58	1
2.2_degrees_warming	control	warming	buzz	b	8	61	1
2.2_degrees_warming	control	warming	buzz	b	9	42	1
2.2_degrees_warming	control	warming	buzz	c	1	20	1
2.2_degrees_warming	control	warming	buzz	c	2	74	1
2.2_degrees_warming	control	warming	buzz	c	3	65	1
2.2_degrees_warming	control	warming	buzz	c	4	27	1
2.2_degrees_warming	control	warming	buzz	c	5	88	1
2.2_degrees_warming	control	warming	buzz	c	6	0	0
2.2_degrees_warming	control	warming	buzz	c	7	16	1
2.2_degrees_warming	control	warming	buzz	c	8	3	1
2.2_degrees_warming	control	warming	buzz	c	9	0	0
2.2_degrees_warming	control	warming	buzz	c	10	0	0
2.2_degrees_warming	control	warming	buzz	d	1	109	1
2.2_degrees_warming	control	warming	buzz	d	2	93	1
2.2_degrees_warming	control	warming	buzz	d	3	112	1
2.2_degrees_warming	control	warming	buzz	d	4	20	1
2.2_degrees_warming	control	warming	buzz	d	5	27	1
2.2_degrees_warming	control	warming	buzz	d	6	55	1
2.2_degrees_warming	control	warming	buzz	d	7	42	1
2.2_degrees_warming	control	warming	buzz	d	8	20	1
2.2_degrees_warming	control	warming	buzz	d	9	36	1
2.2_degrees_warming	control	warming	buzz	d	10	0	0
2.2_degrees_warming	selected	control	buzz	e	1	73	1
2.2_degrees_warming	selected	control	buzz	e	2	0	0
2.2_degrees_warming	selected	control	buzz	e	3	33	1
2.2_degrees_warming	selected	control	buzz	e	4	24	1
2.2_degrees_warming	selected	control	buzz	e	5	101	1
2.2_degrees_warming	selected	control	buzz	e	6	61	1
2.2_degrees_warming	selected	control	buzz	e	7	84	1
2.2_degrees_warming	selected	control	buzz	e	8	8	1
2.2_degrees_warming	selected	control	buzz	e	9	56	1
2.2_degrees_warming	selected	control	buzz	e	10	91	1
2.2_degrees_warming	selected	control	buzz	f	1	74	1
2.2_degrees_warming	selected	control	buzz	f	2	29	1
2.2_degrees_warming	selected	control	buzz	f	3	124	1
2.2_degrees_warming	selected	control	buzz	f	4	114	1
2.2_degrees_warming	selected	control	buzz	f	5	123	1
2.2_degrees_warming	selected	control	buzz	f	6	74	1
2.2_degrees_warming	selected	control	buzz	f	7	122	1
2.2_degrees_warming	selected	control	buzz	f	8	14	1
2.2_degrees_warming	selected	control	buzz	f	9	75	1
2.2_degrees_warming	selected	control	buzz	f	10	106	1
2.2_degrees_warming	selected	control	buzz	g	1	9	1
2.2_degrees_warming	selected	control	buzz	g	2	18	1
2.2_degrees_warming	selected	control	buzz	g	3	5	1
2.2_degrees_warming	selected	control	buzz	g	4	0	0
2.2_degrees_warming	selected	control	buzz	g	5	50	1
2.2_degrees_warming	selected	control	buzz	g	6	23	1
2.2_degrees_warming	selected	control	buzz	g	7	0	0
2.2_degrees_warming	selected	control	buzz	g	8	27	1
2.2_degrees_warming	selected	control	buzz	g	9	90	1
2.2_degrees_warming	selected	control	buzz	g	10	81	1
2.2_degrees_warming	selected	control	buzz	h	1	0	0
2.2_degrees_warming	selected	control	buzz	h	2	60	1
2.2_degrees_warming	selected	control	buzz	h	3	14	1
2.2_degrees_warming	selected	control	buzz	h	4	2	1
2.2_degrees_warming	selected	control	buzz	h	5	54	1
2.2_degrees_warming	selected	control	buzz	h	6	57	1
2.2_degrees_warming	selected	control	buzz	h	7	80	1
2.2_degrees_warming	selected	control	buzz	h	8	71	1
2.2_degrees_warming	selected	control	buzz	h	9	29	1
2.2_degrees_warming	selected	control	buzz	h	10	40	1
2.2_degrees_warming	selected	warming	buzz	e	1	1	1
2.2_degrees_warming	selected	warming	buzz	e	2	3	1
2.2_degrees_warming	selected	warming	buzz	e	3	28	1
2.2_degrees_warming	selected	warming	buzz	e	4	94	1
2.2_degrees_warming	selected	warming	buzz	e	5	53	1
2.2_degrees_warming	selected	warming	buzz	e	6	66	1
2.2_degrees_warming	selected	warming	buzz	e	7	52	1
2.2_degrees_warming	selected	warming	buzz	e	8	8	1
2.2_degrees_warming	selected	warming	buzz	e	9	74	1
2.2_degrees_warming	selected	warming	buzz	e	10	109	1
2.2_degrees_warming	selected	warming	buzz	f	1	0	0
2.2_degrees_warming	selected	warming	buzz	f	2	34	1
2.2_degrees_warming	selected	warming	buzz	f	3	46	1
2.2_degrees_warming	selected	warming	buzz	f	4	75	1
2.2_degrees_warming	selected	warming	buzz	f	5	70	1
2.2_degrees_warming	selected	warming	buzz	f	6	19	1
2.2_degrees_warming	selected	warming	buzz	f	7	13	1
2.2_degrees_warming	selected	warming	buzz	f	8	0	0
2.2_degrees_warming	selected	warming	buzz	f	9	32	1
2.2_degrees_warming	selected	warming	buzz	f	10	11	1
2.2_degrees_warming	selected	warming	buzz	g	1	8	1
2.2_degrees_warming	selected	warming	buzz	g	2	45	1
2.2_degrees_warming	selected	warming	buzz	g	3	50	1
2.2_degrees_warming	selected	warming	buzz	g	4	72	1
2.2_degrees_warming	selected	warming	buzz	g	5	0	0
2.2_degrees_warming	selected	warming	buzz	g	6	94	1
2.2_degrees_warming	selected	warming	buzz	g	7	39	1
2.2_degrees_warming	selected	warming	buzz	g	8	78	1
2.2_degrees_warming	selected	warming	buzz	g	9	92	1
2.2_degrees_warming	selected	warming	buzz	h	1	26	1
2.2_degrees_warming	selected	warming	buzz	h	2	98	1
2.2_degrees_warming	selected	warming	buzz	h	3	35	1
2.2_degrees_warming	selected	warming	buzz	h	4	0	0
2.2_degrees_warming	selected	warming	buzz	h	5	8	1
2.2_degrees_warming	selected	warming	buzz	h	6	89	1
2.2_degrees_warming	selected	warming	buzz	h	7	22	1
2.2_degrees_warming	selected	warming	buzz	h	8	49	1
2.2_degrees_warming	selected	warming	buzz	h	9	43	1
2.2_degrees_warming	selected	warming	buzz	h	10	8	1
3.4_degrees_warming	control	control	buzz	a	1	2	1
3.4_degrees_warming	control	control	buzz	a	2	18	1
3.4_degrees_warming	control	control	buzz	a	3	45	1
3.4_degrees_warming	control	control	buzz	a	4	18	1
3.4_degrees_warming	control	control	buzz	a	5	36	1
3.4_degrees_warming	control	control	buzz	a	6	37	1
3.4_degrees_warming	control	control	buzz	a	7	25	1
3.4_degrees_warming	control	control	buzz	a	8	20	1
3.4_degrees_warming	control	control	buzz	a	9	22	1
3.4_degrees_warming	control	control	buzz	a	10	9	1
3.4_degrees_warming	control	control	buzz	b	1	0	0
3.4_degrees_warming	control	control	buzz	b	2	49	1
3.4_degrees_warming	control	control	buzz	b	3	56	1
3.4_degrees_warming	control	control	buzz	b	4	55	1
3.4_degrees_warming	control	control	buzz	b	5	41	1
3.4_degrees_warming	control	control	buzz	b	6	35	1
3.4_degrees_warming	control	control	buzz	b	7	9	1
3.4_degrees_warming	control	control	buzz	b	8	32	1
3.4_degrees_warming	control	control	buzz	b	9	34	1
3.4_degrees_warming	control	control	buzz	b	10	51	1
3.4_degrees_warming	control	control	buzz	c	1	34	1
3.4_degrees_warming	control	control	buzz	c	2	47	1
3.4_degrees_warming	control	control	buzz	c	3	67	1
3.4_degrees_warming	control	control	buzz	c	4	15	1
3.4_degrees_warming	control	control	buzz	c	5	52	1
3.4_degrees_warming	control	control	buzz	c	6	18	1
3.4_degrees_warming	control	control	buzz	c	7	25	1
3.4_degrees_warming	control	control	buzz	c	8	31	1
3.4_degrees_warming	control	control	buzz	c	9	46	1
3.4_degrees_warming	control	control	buzz	c	10	40	1
3.4_degrees_warming	control	warming	buzz	a	1	0	0
3.4_degrees_warming	control	warming	buzz	a	2	8	1
3.4_degrees_warming	control	warming	buzz	a	3	22	1
3.4_degrees_warming	control	warming	buzz	a	4	48	1
3.4_degrees_warming	control	warming	buzz	a	5	37	1
3.4_degrees_warming	control	warming	buzz	a	6	47	1
3.4_degrees_warming	control	warming	buzz	a	7	25	1
3.4_degrees_warming	control	warming	buzz	a	8	77	1
3.4_degrees_warming	control	warming	buzz	b	1	0	0
3.4_degrees_warming	control	warming	buzz	b	2	33	1
3.4_degrees_warming	control	warming	buzz	b	3	15	1
3.4_degrees_warming	control	warming	buzz	b	4	43	1
3.4_degrees_warming	control	warming	buzz	b	5	21	1
3.4_degrees_warming	control	warming	buzz	b	6	61	1
3.4_degrees_warming	control	warming	buzz	b	7	47	1
3.4_degrees_warming	control	warming	buzz	b	8	34	1
3.4_degrees_warming	control	warming	buzz	c	1	56	1
3.4_degrees_warming	control	warming	buzz	c	2	28	1
3.4_degrees_warming	control	warming	buzz	c	3	26	1
3.4_degrees_warming	control	warming	buzz	c	4	0	0
3.4_degrees_warming	control	warming	buzz	c	5	18	1
3.4_degrees_warming	control	warming	buzz	c	6	5	1
3.4_degrees_warming	control	warming	buzz	c	7	13	1
3.4_degrees_warming	control	warming	buzz	c	8	29	1
3.4_degrees_warming	control	warming	buzz	c	9	15	1
3.4_degrees_warming	control	warming	buzz	c	10	8	1
3.4_degrees_warming	selected	control	buzz	e	1	22	1
3.4_degrees_warming	selected	control	buzz	e	2	12	1
3.4_degrees_warming	selected	control	buzz	e	3	3	1
3.4_degrees_warming	selected	control	buzz	e	4	31	1
3.4_degrees_warming	selected	control	buzz	e	5	20	1
3.4_degrees_warming	selected	control	buzz	e	6	6	1
3.4_degrees_warming	selected	control	buzz	e	7	2	1
3.4_degrees_warming	selected	control	buzz	e	8	20	1
3.4_degrees_warming	selected	control	buzz	e	9	2	1
3.4_degrees_warming	selected	control	buzz	e	10	31	1
3.4_degrees_warming	selected	control	buzz	f	1	0	0
3.4_degrees_warming	selected	control	buzz	f	2	10	1
3.4_degrees_warming	selected	control	buzz	f	3	54	1
3.4_degrees_warming	selected	control	buzz	f	4	60	1
3.4_degrees_warming	selected	control	buzz	f	5	65	1
3.4_degrees_warming	selected	control	buzz	f	6	35	1
3.4_degrees_warming	selected	control	buzz	f	7	22	1
3.4_degrees_warming	selected	control	buzz	f	8	58	1
3.4_degrees_warming	selected	control	buzz	f	9	38	1
3.4_degrees_warming	selected	control	buzz	f	10	45	1
3.4_degrees_warming	selected	control	buzz	g	1	19	1
3.4_degrees_warming	selected	control	buzz	g	2	18	1
3.4_degrees_warming	selected	control	buzz	g	3	43	1
3.4_degrees_warming	selected	control	buzz	g	4	32	1
3.4_degrees_warming	selected	control	buzz	g	5	33	1
3.4_degrees_warming	selected	control	buzz	g	6	12	1
3.4_degrees_warming	selected	control	buzz	g	7	13	1
3.4_degrees_warming	selected	control	buzz	g	8	25	1
3.4_degrees_warming	selected	control	buzz	g	9	52	1
3.4_degrees_warming	selected	control	buzz	g	10	46	1
3.4_degrees_warming	selected	control	buzz	h	1	0	0
3.4_degrees_warming	selected	control	buzz	h	2	0	0
3.4_degrees_warming	selected	control	buzz	h	3	32	1
3.4_degrees_warming	selected	control	buzz	h	4	55	1
3.4_degrees_warming	selected	control	buzz	h	5	10	1
3.4_degrees_warming	selected	control	buzz	h	6	75	1
3.4_degrees_warming	selected	control	buzz	h	7	36	1
3.4_degrees_warming	selected	control	buzz	h	8	24	1
3.4_degrees_warming	selected	control	buzz	h	9	26	1
3.4_degrees_warming	selected	control	buzz	h	10	52	1
3.4_degrees_warming	selected	warming	buzz	e	1	2	1
3.4_degrees_warming	selected	warming	buzz	e	2	0	0
3.4_degrees_warming	selected	warming	buzz	e	3	39	1
3.4_degrees_warming	selected	warming	buzz	e	4	45	1
3.4_degrees_warming	selected	warming	buzz	e	5	22	1
3.4_degrees_warming	selected	warming	buzz	e	6	47	1
3.4_degrees_warming	selected	warming	buzz	e	7	38	1
3.4_degrees_warming	selected	warming	buzz	e	8	17	1
3.4_degrees_warming	selected	warming	buzz	e	9	24	1
3.4_degrees_warming	selected	warming	buzz	e	10	37	1
3.4_degrees_warming	selected	warming	buzz	f	1	18	1
3.4_degrees_warming	selected	warming	buzz	f	2	30	1
3.4_degrees_warming	selected	warming	buzz	f	3	27	1
3.4_degrees_warming	selected	warming	buzz	f	4	28	1
3.4_degrees_warming	selected	warming	buzz	f	5	25	1
3.4_degrees_warming	selected	warming	buzz	f	6	34	1
3.4_degrees_warming	selected	warming	buzz	f	7	44	1
3.4_degrees_warming	selected	warming	buzz	f	8	9	1
3.4_degrees_warming	selected	warming	buzz	g	1	39	1
3.4_degrees_warming	selected	warming	buzz	g	2	23	1
3.4_degrees_warming	selected	warming	buzz	g	3	24	1
3.4_degrees_warming	selected	warming	buzz	g	4	13	1
3.4_degrees_warming	selected	warming	buzz	g	5	43	1
3.4_degrees_warming	selected	warming	buzz	g	6	22	1
3.4_degrees_warming	selected	warming	buzz	g	7	20	1
3.4_degrees_warming	selected	warming	buzz	g	8	47	1
4.2_degrees_warming	control	control	buzz	a	1	61	1
4.2_degrees_warming	control	control	buzz	a	2	0	0
4.2_degrees_warming	control	control	buzz	a	3	0	0
4.2_degrees_warming	control	control	buzz	a	4	41	1
4.2_degrees_warming	control	control	buzz	a	5	38	1
4.2_degrees_warming	control	control	buzz	a	6	35	1
4.2_degrees_warming	control	control	buzz	a	7	72	1
4.2_degrees_warming	control	control	buzz	a	8	97	1
4.2_degrees_warming	control	control	buzz	b	1	0	0
4.2_degrees_warming	control	control	buzz	b	2	0	0
4.2_degrees_warming	control	control	buzz	b	3	42	1
4.2_degrees_warming	control	control	buzz	b	4	42	1
4.2_degrees_warming	control	control	buzz	b	5	62	1
4.2_degrees_warming	control	control	buzz	b	6	101	1
4.2_degrees_warming	control	control	buzz	b	7	113	1
4.2_degrees_warming	control	control	buzz	b	8	110	1
4.2_degrees_warming	control	control	buzz	c	1	62	1
4.2_degrees_warming	control	control	buzz	c	2	61	1
4.2_degrees_warming	control	control	buzz	c	3	69	1
4.2_degrees_warming	control	control	buzz	c	4	15	1
4.2_degrees_warming	control	control	buzz	c	5	57	1
4.2_degrees_warming	control	control	buzz	c	6	73	1
4.2_degrees_warming	control	control	buzz	c	7	0	0
4.2_degrees_warming	control	control	buzz	d	1	0	0
4.2_degrees_warming	control	control	buzz	d	2	0	0
4.2_degrees_warming	control	control	buzz	d	3	79	1
4.2_degrees_warming	control	control	buzz	d	4	43	1
4.2_degrees_warming	control	control	buzz	d	5	72	1
4.2_degrees_warming	control	control	buzz	d	6	84	1
4.2_degrees_warming	control	warming	buzz	a	1	0	0
4.2_degrees_warming	control	warming	buzz	a	2	1	1
4.2_degrees_warming	control	warming	buzz	a	3	0	0
4.2_degrees_warming	control	warming	buzz	a	4	0	0
4.2_degrees_warming	control	warming	buzz	a	5	0	0
4.2_degrees_warming	control	warming	buzz	a	6	0	0
4.2_degrees_warming	control	warming	buzz	a	7	0	0
4.2_degrees_warming	control	warming	buzz	a	8	0	0
4.2_degrees_warming	control	warming	buzz	a	9	7	1
4.2_degrees_warming	control	warming	buzz	a	10	36	1
4.2_degrees_warming	control	warming	buzz	b	1	0	0
4.2_degrees_warming	control	warming	buzz	b	2	0	0
4.2_degrees_warming	control	warming	buzz	b	3	0	0
4.2_degrees_warming	control	warming	buzz	b	4	0	0
4.2_degrees_warming	control	warming	buzz	b	5	0	0
4.2_degrees_warming	control	warming	buzz	b	6	0	0
4.2_degrees_warming	control	warming	buzz	b	7	0	0
4.2_degrees_warming	control	warming	buzz	b	8	0	0
4.2_degrees_warming	control	warming	buzz	b	9	0	0
4.2_degrees_warming	control	warming	buzz	b	10	6	1
4.2_degrees_warming	control	warming	buzz	c	1	0	0
4.2_degrees_warming	control	warming	buzz	c	2	0	0
4.2_degrees_warming	control	warming	buzz	c	3	0	0
4.2_degrees_warming	control	warming	buzz	c	4	0	0
4.2_degrees_warming	control	warming	buzz	c	5	0	0
4.2_degrees_warming	control	warming	buzz	c	6	0	0
4.2_degrees_warming	control	warming	buzz	c	7	0	0
4.2_degrees_warming	control	warming	buzz	c	8	0	0
4.2_degrees_warming	control	warming	buzz	c	9	0	0
4.2_degrees_warming	control	warming	buzz	c	10	12	1
4.2_degrees_warming	control	warming	buzz	d	1	6	1
4.2_degrees_warming	control	warming	buzz	d	2	9	1
4.2_degrees_warming	control	warming	buzz	d	3	0	0
4.2_degrees_warming	control	warming	buzz	d	4	0	0
4.2_degrees_warming	control	warming	buzz	d	5	3	1
4.2_degrees_warming	control	warming	buzz	d	6	0	0
4.2_degrees_warming	control	warming	buzz	d	7	0	0
4.2_degrees_warming	control	warming	buzz	d	8	19	1
4.2_degrees_warming	control	warming	buzz	d	9	0	0
4.2_degrees_warming	control	warming	buzz	d	10	54	1
4.2_degrees_warming	selected	control	buzz	e	1	90	1
4.2_degrees_warming	selected	control	buzz	e	2	63	1
4.2_degrees_warming	selected	control	buzz	e	3	0	0
4.2_degrees_warming	selected	control	buzz	e	4	51	1
4.2_degrees_warming	selected	control	buzz	e	5	31	1
4.2_degrees_warming	selected	control	buzz	e	6	87	1
4.2_degrees_warming	selected	control	buzz	e	7	36	1
4.2_degrees_warming	selected	control	buzz	e	8	34	1
4.2_degrees_warming	selected	control	buzz	e	9	65	1
4.2_degrees_warming	selected	control	buzz	e	10	20	1
4.2_degrees_warming	selected	control	buzz	f	1	82	1
4.2_degrees_warming	selected	control	buzz	f	2	17	1
4.2_degrees_warming	selected	control	buzz	f	3	43	1
4.2_degrees_warming	selected	control	buzz	f	4	34	1
4.2_degrees_warming	selected	control	buzz	f	5	71	1
4.2_degrees_warming	selected	control	buzz	f	6	62	1
4.2_degrees_warming	selected	control	buzz	f	7	84	1
4.2_degrees_warming	selected	control	buzz	f	8	130	1
4.2_degrees_warming	selected	control	buzz	f	9	79	1
4.2_degrees_warming	selected	control	buzz	f	10	151	1
4.2_degrees_warming	selected	warming	buzz	e	1	0	0
4.2_degrees_warming	selected	warming	buzz	e	2	0	0
4.2_degrees_warming	selected	warming	buzz	e	3	0	0
4.2_degrees_warming	selected	warming	buzz	e	4	0	0
4.2_degrees_warming	selected	warming	buzz	e	5	0	0
4.2_degrees_warming	selected	warming	buzz	e	6	0	0
4.2_degrees_warming	selected	warming	buzz	e	7	0	0
4.2_degrees_warming	selected	warming	buzz	e	8	0	0
4.2_degrees_warming	selected	warming	buzz	e	9	0	0
4.2_degrees_warming	selected	warming	buzz	e	10	0	0
4.2_degrees_warming	selected	warming	buzz	f	1	2	1
4.2_degrees_warming	selected	warming	buzz	f	2	0	0
4.2_degrees_warming	selected	warming	buzz	f	3	0	0
4.2_degrees_warming	selected	warming	buzz	f	4	0	0
4.2_degrees_warming	selected	warming	buzz	f	5	0	0
4.2_degrees_warming	selected	warming	buzz	f	6	0	0
4.2_degrees_warming	selected	warming	buzz	f	7	0	0
4.2_degrees_warming	selected	warming	buzz	f	8	0	0
4.2_degrees_warming	selected	warming	buzz	f	9	0	0
4.2_degrees_warming	selected	warming	buzz	f	10	0	0
4.2_degrees_warming	selected	warming	buzz	h	1	3	1
4.2_degrees_warming	selected	warming	buzz	h	2	6	1
4.2_degrees_warming	selected	warming	buzz	h	3	0	0
4.2_degrees_warming	selected	warming	buzz	h	4	0	0
4.2_degrees_warming	selected	warming	buzz	h	5	0	0
4.2_degrees_warming	selected	warming	buzz	h	6	0	0
4.2_degrees_warming	selected	warming	buzz	h	7	2	1
4.2_degrees_warming	selected	warming	buzz	h	8	0	0
4.2_degrees_warming	selected	warming	buzz	h	9	17	1
4.2_degrees_warming	selected	warming	buzz	h	10	61	1
1.2_degrees_warming	control	control	hyd	a	1	27	1
1.2_degrees_warming	control	control	hyd	a	2	17	1
1.2_degrees_warming	control	control	hyd	a	3	30	1
1.2_degrees_warming	control	control	hyd	a	4	42	1
1.2_degrees_warming	control	control	hyd	a	5	19	1
1.2_degrees_warming	control	control	hyd	a	6	15	1
1.2_degrees_warming	control	control	hyd	a	7	41	1
1.2_degrees_warming	control	control	hyd	a	8	33	1
1.2_degrees_warming	control	control	hyd	a	9	46	1
1.2_degrees_warming	control	control	hyd	a	10	23	1
1.2_degrees_warming	control	control	hyd	b	1	0	0
1.2_degrees_warming	control	control	hyd	b	2	16	1
1.2_degrees_warming	control	control	hyd	b	3	37	1
1.2_degrees_warming	control	control	hyd	b	4	41	1
1.2_degrees_warming	control	control	hyd	b	5	22	1
1.2_degrees_warming	control	control	hyd	b	6	39	1
1.2_degrees_warming	control	control	hyd	b	7	34	1
1.2_degrees_warming	control	control	hyd	b	8	38	1
1.2_degrees_warming	control	control	hyd	b	9	42	1
1.2_degrees_warming	control	control	hyd	b	10	52	1
1.2_degrees_warming	control	control	hyd	c	1	0	0
1.2_degrees_warming	control	control	hyd	c	2	0	0
1.2_degrees_warming	control	control	hyd	c	3	0	0
1.2_degrees_warming	control	control	hyd	c	4	0	0
1.2_degrees_warming	control	control	hyd	c	5	0	0
1.2_degrees_warming	control	control	hyd	c	6	2	1
1.2_degrees_warming	control	control	hyd	c	7	27	1
1.2_degrees_warming	control	control	hyd	c	8	21	1
1.2_degrees_warming	control	control	hyd	c	9	11	1
1.2_degrees_warming	control	control	hyd	c	10	7	1
1.2_degrees_warming	control	control	hyd	d	1	0	0
1.2_degrees_warming	control	control	hyd	d	2	0	0
1.2_degrees_warming	control	control	hyd	d	3	33	1
1.2_degrees_warming	control	control	hyd	d	4	20	1
1.2_degrees_warming	control	control	hyd	d	5	26	1
1.2_degrees_warming	control	control	hyd	d	6	21	1
1.2_degrees_warming	control	control	hyd	d	7	15	1
1.2_degrees_warming	control	control	hyd	d	8	34	1
1.2_degrees_warming	control	control	hyd	d	9	26	1
1.2_degrees_warming	control	control	hyd	d	10	16	1
1.2_degrees_warming	control	warming	hyd	a	1	10	1
1.2_degrees_warming	control	warming	hyd	a	2	39	1
1.2_degrees_warming	control	warming	hyd	a	3	43	1
1.2_degrees_warming	control	warming	hyd	a	4	0	0
1.2_degrees_warming	control	warming	hyd	a	5	0	0
1.2_degrees_warming	control	warming	hyd	a	6	23	1
1.2_degrees_warming	control	warming	hyd	a	7	49	1
1.2_degrees_warming	control	warming	hyd	a	8	26	1
1.2_degrees_warming	control	warming	hyd	a	9	34	1
1.2_degrees_warming	control	warming	hyd	a	10	0	0
1.2_degrees_warming	control	warming	hyd	b	1	56	1
1.2_degrees_warming	control	warming	hyd	b	2	7	1
1.2_degrees_warming	control	warming	hyd	b	3	49	1
1.2_degrees_warming	control	warming	hyd	b	4	40	1
1.2_degrees_warming	control	warming	hyd	b	5	25	1
1.2_degrees_warming	control	warming	hyd	b	6	9	1
1.2_degrees_warming	control	warming	hyd	b	7	17	1
1.2_degrees_warming	control	warming	hyd	b	8	31	1
1.2_degrees_warming	control	warming	hyd	c	1	40	1
1.2_degrees_warming	control	warming	hyd	c	2	34	1
1.2_degrees_warming	control	warming	hyd	c	3	32	1
1.2_degrees_warming	control	warming	hyd	c	4	23	1
1.2_degrees_warming	control	warming	hyd	c	5	47	1
1.2_degrees_warming	control	warming	hyd	c	6	20	1
1.2_degrees_warming	control	warming	hyd	c	7	38	1
1.2_degrees_warming	control	warming	hyd	c	8	32	1
1.2_degrees_warming	control	warming	hyd	c	9	23	1
1.2_degrees_warming	control	warming	hyd	c	10	30	1
1.2_degrees_warming	control	warming	hyd	d	1	39	1
1.2_degrees_warming	control	warming	hyd	d	2	47	1
1.2_degrees_warming	control	warming	hyd	d	3	42	1
1.2_degrees_warming	control	warming	hyd	d	4	20	1
1.2_degrees_warming	control	warming	hyd	d	5	21	1
1.2_degrees_warming	control	warming	hyd	d	6	34	1
1.2_degrees_warming	control	warming	hyd	d	7	12	1
1.2_degrees_warming	control	warming	hyd	d	8	44	1
1.2_degrees_warming	control	warming	hyd	d	9	28	1
1.2_degrees_warming	control	warming	hyd	d	10	29	1
1.2_degrees_warming	selected	control	hyd	e	1	0	0
1.2_degrees_warming	selected	control	hyd	e	2	44	1
1.2_degrees_warming	selected	control	hyd	e	3	31	1
1.2_degrees_warming	selected	control	hyd	e	4	33	1
1.2_degrees_warming	selected	control	hyd	e	5	32	1
1.2_degrees_warming	selected	control	hyd	e	6	4	1
1.2_degrees_warming	selected	control	hyd	e	7	36	1
1.2_degrees_warming	selected	control	hyd	e	8	23	1
1.2_degrees_warming	selected	control	hyd	e	9	32	1
1.2_degrees_warming	selected	control	hyd	e	10	30	1
1.2_degrees_warming	selected	control	hyd	f	1	0	0
1.2_degrees_warming	selected	control	hyd	f	2	0	0
1.2_degrees_warming	selected	control	hyd	f	3	28	1
1.2_degrees_warming	selected	control	hyd	f	4	14	1
1.2_degrees_warming	selected	control	hyd	f	5	20	1
1.2_degrees_warming	selected	control	hyd	f	6	45	1
1.2_degrees_warming	selected	control	hyd	f	7	34	1
1.2_degrees_warming	selected	control	hyd	f	8	29	1
1.2_degrees_warming	selected	control	hyd	f	9	24	1
1.2_degrees_warming	selected	control	hyd	f	10	41	1
1.2_degrees_warming	selected	control	hyd	g	1	0	0
1.2_degrees_warming	selected	control	hyd	g	2	45	1
1.2_degrees_warming	selected	control	hyd	g	3	46	1
1.2_degrees_warming	selected	control	hyd	g	4	4	1
1.2_degrees_warming	selected	control	hyd	g	5	36	1
1.2_degrees_warming	selected	control	hyd	g	6	13	1
1.2_degrees_warming	selected	control	hyd	g	7	23	1
1.2_degrees_warming	selected	control	hyd	g	8	18	1
1.2_degrees_warming	selected	control	hyd	g	9	22	1
1.2_degrees_warming	selected	control	hyd	g	10	33	1
1.2_degrees_warming	selected	control	hyd	h	1	0	0
1.2_degrees_warming	selected	control	hyd	h	2	0	0
1.2_degrees_warming	selected	control	hyd	h	3	44	1
1.2_degrees_warming	selected	control	hyd	h	4	17	1
1.2_degrees_warming	selected	control	hyd	h	5	14	1
1.2_degrees_warming	selected	control	hyd	h	6	38	1
1.2_degrees_warming	selected	control	hyd	h	7	29	1
1.2_degrees_warming	selected	control	hyd	h	8	13	1
1.2_degrees_warming	selected	control	hyd	h	9	31	1
1.2_degrees_warming	selected	control	hyd	h	10	23	1
1.2_degrees_warming	selected	warming	hyd	e	1	39	1
1.2_degrees_warming	selected	warming	hyd	e	2	23	1
1.2_degrees_warming	selected	warming	hyd	e	3	12	1
1.2_degrees_warming	selected	warming	hyd	e	4	39	1
1.2_degrees_warming	selected	warming	hyd	e	5	25	1
1.2_degrees_warming	selected	warming	hyd	e	6	0	0
1.2_degrees_warming	selected	warming	hyd	e	7	40	1
1.2_degrees_warming	selected	warming	hyd	e	8	45	1
1.2_degrees_warming	selected	warming	hyd	e	9	23	1
1.2_degrees_warming	selected	warming	hyd	e	10	38	1
1.2_degrees_warming	selected	warming	hyd	f	1	33	1
1.2_degrees_warming	selected	warming	hyd	f	2	30	1
1.2_degrees_warming	selected	warming	hyd	f	3	28	1
1.2_degrees_warming	selected	warming	hyd	f	4	43	1
1.2_degrees_warming	selected	warming	hyd	f	5	15	1
1.2_degrees_warming	selected	warming	hyd	f	6	42	1
1.2_degrees_warming	selected	warming	hyd	f	7	9	1
1.2_degrees_warming	selected	warming	hyd	f	8	38	1
1.2_degrees_warming	selected	warming	hyd	f	9	21	1
1.2_degrees_warming	selected	warming	hyd	f	10	42	1
1.2_degrees_warming	selected	warming	hyd	g	1	38	1
1.2_degrees_warming	selected	warming	hyd	g	2	0	0
1.2_degrees_warming	selected	warming	hyd	g	3	0	0
1.2_degrees_warming	selected	warming	hyd	g	4	32	1
1.2_degrees_warming	selected	warming	hyd	g	5	29	1
1.2_degrees_warming	selected	warming	hyd	g	6	0	0
1.2_degrees_warming	selected	warming	hyd	g	7	29	1
1.2_degrees_warming	selected	warming	hyd	g	8	33	1
1.2_degrees_warming	selected	warming	hyd	g	9	33	1
1.2_degrees_warming	selected	warming	hyd	g	10	20	1
1.2_degrees_warming	selected	warming	hyd	h	1	22	1
1.2_degrees_warming	selected	warming	hyd	h	2	31	1
1.2_degrees_warming	selected	warming	hyd	h	3	16	1
1.2_degrees_warming	selected	warming	hyd	h	4	9	1
1.2_degrees_warming	selected	warming	hyd	h	5	0	0
1.2_degrees_warming	selected	warming	hyd	h	6	23	1
1.2_degrees_warming	selected	warming	hyd	h	7	34	1
1.2_degrees_warming	selected	warming	hyd	h	8	19	1
1.2_degrees_warming	selected	warming	hyd	h	9	39	1
1.2_degrees_warming	selected	warming	hyd	h	10	34	1
1.2_degrees_warming	control	control	mel	a	1	73	1
1.2_degrees_warming	control	control	mel	a	2	67	1
1.2_degrees_warming	control	control	mel	a	3	58	1
1.2_degrees_warming	control	control	mel	a	4	71	1
1.2_degrees_warming	control	control	mel	a	5	10	1
1.2_degrees_warming	control	control	mel	a	6	5	1
1.2_degrees_warming	control	control	mel	a	7	11	1
1.2_degrees_warming	control	control	mel	a	8	41	1
1.2_degrees_warming	control	control	mel	a	9	64	1
1.2_degrees_warming	control	control	mel	a	10	37	1
1.2_degrees_warming	control	control	mel	b	1	7	1
1.2_degrees_warming	control	control	mel	b	2	18	1
1.2_degrees_warming	control	control	mel	b	3	0	0
1.2_degrees_warming	control	control	mel	b	4	9	1
1.2_degrees_warming	control	control	mel	b	5	26	1
1.2_degrees_warming	control	control	mel	b	6	25	1
1.2_degrees_warming	control	control	mel	b	7	24	1
1.2_degrees_warming	control	control	mel	b	8	62	1
1.2_degrees_warming	control	control	mel	b	9	49	1
1.2_degrees_warming	control	control	mel	b	10	26	1
1.2_degrees_warming	control	control	mel	c	1	27	1
1.2_degrees_warming	control	control	mel	c	2	18	1
1.2_degrees_warming	control	control	mel	c	3	11	1
1.2_degrees_warming	control	control	mel	c	4	29	1
1.2_degrees_warming	control	control	mel	c	5	32	1
1.2_degrees_warming	control	control	mel	c	6	17	1
1.2_degrees_warming	control	control	mel	c	7	14	1
1.2_degrees_warming	control	control	mel	c	8	10	1
1.2_degrees_warming	control	control	mel	c	9	15	1
1.2_degrees_warming	control	control	mel	c	10	25	1
1.2_degrees_warming	control	control	mel	d	1	31	1
1.2_degrees_warming	control	control	mel	d	2	34	1
1.2_degrees_warming	control	control	mel	d	3	33	1
1.2_degrees_warming	control	control	mel	d	4	12	1
1.2_degrees_warming	control	control	mel	d	5	15	1
1.2_degrees_warming	control	control	mel	d	6	11	1
1.2_degrees_warming	control	control	mel	d	7	18	1
1.2_degrees_warming	control	control	mel	d	8	5	1
1.2_degrees_warming	control	control	mel	d	9	11	1
1.2_degrees_warming	control	control	mel	d	10	25	1
1.2_degrees_warming	control	warming	mel	a	1	29	1
1.2_degrees_warming	control	warming	mel	a	2	23	1
1.2_degrees_warming	control	warming	mel	a	3	39	1
1.2_degrees_warming	control	warming	mel	a	4	10	1
1.2_degrees_warming	control	warming	mel	a	5	32	1
1.2_degrees_warming	control	warming	mel	a	6	6	1
1.2_degrees_warming	control	warming	mel	a	7	32	1
1.2_degrees_warming	control	warming	mel	a	8	39	1
1.2_degrees_warming	control	warming	mel	a	9	23	1
1.2_degrees_warming	control	warming	mel	a	10	24	1
1.2_degrees_warming	control	warming	mel	b	1	56	1
1.2_degrees_warming	control	warming	mel	b	2	53	1
1.2_degrees_warming	control	warming	mel	b	3	25	1
1.2_degrees_warming	control	warming	mel	b	4	44	1
1.2_degrees_warming	control	warming	mel	b	5	35	1
1.2_degrees_warming	control	warming	mel	b	6	38	1
1.2_degrees_warming	control	warming	mel	b	7	51	1
1.2_degrees_warming	control	warming	mel	b	8	45	1
1.2_degrees_warming	control	warming	mel	b	9	28	1
1.2_degrees_warming	control	warming	mel	b	10	8	1
1.2_degrees_warming	control	warming	mel	c	1	48	1
1.2_degrees_warming	control	warming	mel	c	2	60	1
1.2_degrees_warming	control	warming	mel	c	3	32	1
1.2_degrees_warming	control	warming	mel	c	4	11	1
1.2_degrees_warming	control	warming	mel	c	5	18	1
1.2_degrees_warming	control	warming	mel	c	6	29	1
1.2_degrees_warming	control	warming	mel	c	7	0	0
1.2_degrees_warming	control	warming	mel	c	8	27	1
1.2_degrees_warming	control	warming	mel	c	9	27	1
1.2_degrees_warming	control	warming	mel	c	10	36	1
1.2_degrees_warming	control	warming	mel	d	1	17	1
1.2_degrees_warming	control	warming	mel	d	2	37	1
1.2_degrees_warming	control	warming	mel	d	3	38	1
1.2_degrees_warming	control	warming	mel	d	4	45	1
1.2_degrees_warming	control	warming	mel	d	5	23	1
1.2_degrees_warming	control	warming	mel	d	6	53	1
1.2_degrees_warming	control	warming	mel	d	7	40	1
1.2_degrees_warming	control	warming	mel	d	8	34	1
1.2_degrees_warming	control	warming	mel	d	9	68	1
1.2_degrees_warming	control	warming	mel	d	10	22	1
1.2_degrees_warming	selected	control	mel	e	1	26	1
1.2_degrees_warming	selected	control	mel	e	2	29	1
1.2_degrees_warming	selected	control	mel	e	3	29	1
1.2_degrees_warming	selected	control	mel	e	4	10	1
1.2_degrees_warming	selected	control	mel	e	5	18	1
1.2_degrees_warming	selected	control	mel	e	6	22	1
1.2_degrees_warming	selected	control	mel	e	7	19	1
1.2_degrees_warming	selected	control	mel	e	8	25	1
1.2_degrees_warming	selected	control	mel	e	9	8	1
1.2_degrees_warming	selected	control	mel	e	10	26	1
1.2_degrees_warming	selected	control	mel	f	1	27	1
1.2_degrees_warming	selected	control	mel	f	2	25	1
1.2_degrees_warming	selected	control	mel	f	3	0	0
1.2_degrees_warming	selected	control	mel	f	4	19	1
1.2_degrees_warming	selected	control	mel	f	5	24	1
1.2_degrees_warming	selected	control	mel	f	6	4	1
1.2_degrees_warming	selected	control	mel	f	7	12	1
1.2_degrees_warming	selected	control	mel	f	8	21	1
1.2_degrees_warming	selected	control	mel	f	9	23	1
1.2_degrees_warming	selected	control	mel	g	1	20	1
1.2_degrees_warming	selected	control	mel	g	2	36	1
1.2_degrees_warming	selected	control	mel	g	3	18	1
1.2_degrees_warming	selected	control	mel	g	4	15	1
1.2_degrees_warming	selected	control	mel	g	5	24	1
1.2_degrees_warming	selected	control	mel	g	6	16	1
1.2_degrees_warming	selected	control	mel	g	7	21	1
1.2_degrees_warming	selected	control	mel	g	8	0	0
1.2_degrees_warming	selected	control	mel	g	9	0	0
1.2_degrees_warming	selected	control	mel	g	10	32	1
1.2_degrees_warming	selected	control	mel	h	1	23	1
1.2_degrees_warming	selected	control	mel	h	2	0	0
1.2_degrees_warming	selected	control	mel	h	3	16	1
1.2_degrees_warming	selected	control	mel	h	4	21	1
1.2_degrees_warming	selected	control	mel	h	5	23	1
1.2_degrees_warming	selected	control	mel	h	6	21	1
1.2_degrees_warming	selected	control	mel	h	7	19	1
1.2_degrees_warming	selected	control	mel	h	8	11	1
1.2_degrees_warming	selected	control	mel	h	9	31	1
1.2_degrees_warming	selected	control	mel	h	10	16	1
1.2_degrees_warming	selected	warming	mel	e	1	32	1
1.2_degrees_warming	selected	warming	mel	e	2	49	1
1.2_degrees_warming	selected	warming	mel	e	3	34	1
1.2_degrees_warming	selected	warming	mel	e	4	17	1
1.2_degrees_warming	selected	warming	mel	e	5	40	1
1.2_degrees_warming	selected	warming	mel	e	6	49	1
1.2_degrees_warming	selected	warming	mel	e	7	42	1
1.2_degrees_warming	selected	warming	mel	e	8	33	1
1.2_degrees_warming	selected	warming	mel	e	9	53	1
1.2_degrees_warming	selected	warming	mel	e	10	40	1
1.2_degrees_warming	selected	warming	mel	f	1	25	1
1.2_degrees_warming	selected	warming	mel	f	2	36	1
1.2_degrees_warming	selected	warming	mel	f	3	28	1
1.2_degrees_warming	selected	warming	mel	f	4	18	1
1.2_degrees_warming	selected	warming	mel	f	5	44	1
1.2_degrees_warming	selected	warming	mel	f	6	38	1
1.2_degrees_warming	selected	warming	mel	f	7	15	1
1.2_degrees_warming	selected	warming	mel	f	8	40	1
1.2_degrees_warming	selected	warming	mel	f	9	31	1
1.2_degrees_warming	selected	warming	mel	f	10	41	1
1.2_degrees_warming	selected	warming	mel	g	1	12	1
1.2_degrees_warming	selected	warming	mel	g	2	24	1
1.2_degrees_warming	selected	warming	mel	g	3	38	1
1.2_degrees_warming	selected	warming	mel	g	4	18	1
1.2_degrees_warming	selected	warming	mel	g	5	42	1
1.2_degrees_warming	selected	warming	mel	g	6	45	1
1.2_degrees_warming	selected	warming	mel	g	7	43	1
1.2_degrees_warming	selected	warming	mel	g	8	53	1
1.2_degrees_warming	selected	warming	mel	g	9	20	1
1.2_degrees_warming	selected	warming	mel	g	10	55	1
1.2_degrees_warming	selected	warming	mel	h	1	46	1
1.2_degrees_warming	selected	warming	mel	h	2	24	1
1.2_degrees_warming	selected	warming	mel	h	3	20	1
1.2_degrees_warming	selected	warming	mel	h	4	63	1
1.2_degrees_warming	selected	warming	mel	h	5	34	1
1.2_degrees_warming	selected	warming	mel	h	6	0	0
1.2_degrees_warming	selected	warming	mel	h	7	50	1
1.2_degrees_warming	selected	warming	mel	h	8	34	1
1.2_degrees_warming	selected	warming	mel	h	9	43	1
1.2_degrees_warming	selected	warming	mel	h	10	25	1
2.2_degrees_warming	control	control	mel	a	1	34	1
2.2_degrees_warming	control	control	mel	a	2	25	1
2.2_degrees_warming	control	control	mel	a	3	61	1
2.2_degrees_warming	control	control	mel	a	4	52	1
2.2_degrees_warming	control	control	mel	a	5	55	1
2.2_degrees_warming	control	control	mel	a	6	23	1
2.2_degrees_warming	control	control	mel	a	7	48	1
2.2_degrees_warming	control	control	mel	a	8	60	1
2.2_degrees_warming	control	control	mel	a	9	57	1
2.2_degrees_warming	control	control	mel	a	10	26	1
2.2_degrees_warming	control	control	mel	b	1	75	1
2.2_degrees_warming	control	control	mel	b	2	45	1
2.2_degrees_warming	control	control	mel	b	3	55	1
2.2_degrees_warming	control	control	mel	b	4	81	1
2.2_degrees_warming	control	control	mel	b	5	59	1
2.2_degrees_warming	control	control	mel	b	6	34	1
2.2_degrees_warming	control	control	mel	b	7	45	1
2.2_degrees_warming	control	control	mel	b	8	2	1
2.2_degrees_warming	control	control	mel	b	9	61	1
2.2_degrees_warming	control	control	mel	b	10	45	1
2.2_degrees_warming	control	control	mel	c	1	65	1
2.2_degrees_warming	control	control	mel	c	2	50	1
2.2_degrees_warming	control	control	mel	c	3	19	1
2.2_degrees_warming	control	control	mel	c	4	46	1
2.2_degrees_warming	control	control	mel	c	5	59	1
2.2_degrees_warming	control	control	mel	c	6	70	1
2.2_degrees_warming	control	control	mel	c	7	37	1
2.2_degrees_warming	control	control	mel	c	8	48	1
2.2_degrees_warming	control	control	mel	c	9	21	1
2.2_degrees_warming	control	control	mel	c	10	47	1
2.2_degrees_warming	control	control	mel	d	2	56	1
2.2_degrees_warming	control	control	mel	d	3	51	1
2.2_degrees_warming	control	control	mel	d	4	63	1
2.2_degrees_warming	control	control	mel	d	5	23	1
2.2_degrees_warming	control	control	mel	d	6	34	1
2.2_degrees_warming	control	control	mel	d	7	24	1
2.2_degrees_warming	control	control	mel	d	8	72	1
2.2_degrees_warming	control	control	mel	d	9	0	0
2.2_degrees_warming	control	control	mel	d	10	40	1
2.2_degrees_warming	control	warming	mel	a	1	30	1
2.2_degrees_warming	control	warming	mel	a	2	18	1
2.2_degrees_warming	control	warming	mel	a	3	5	1
2.2_degrees_warming	control	warming	mel	a	4	31	1
2.2_degrees_warming	control	warming	mel	a	5	29	1
2.2_degrees_warming	control	warming	mel	a	6	33	1
2.2_degrees_warming	control	warming	mel	a	7	59	1
2.2_degrees_warming	control	warming	mel	a	8	33	1
2.2_degrees_warming	control	warming	mel	a	9	59	1
2.2_degrees_warming	control	warming	mel	a	10	69	1
2.2_degrees_warming	control	warming	mel	b	1	68	1
2.2_degrees_warming	control	warming	mel	b	2	59	1
2.2_degrees_warming	control	warming	mel	b	3	42	1
2.2_degrees_warming	control	warming	mel	b	4	50	1
2.2_degrees_warming	control	warming	mel	b	5	12	1
2.2_degrees_warming	control	warming	mel	b	6	55	1
2.2_degrees_warming	control	warming	mel	b	7	58	1
2.2_degrees_warming	control	warming	mel	b	8	75	1
2.2_degrees_warming	control	warming	mel	b	9	39	1
2.2_degrees_warming	control	warming	mel	b	10	48	1
2.2_degrees_warming	control	warming	mel	c	1	47	1
2.2_degrees_warming	control	warming	mel	c	2	28	1
2.2_degrees_warming	control	warming	mel	c	3	10	1
2.2_degrees_warming	control	warming	mel	c	4	47	1
2.2_degrees_warming	control	warming	mel	c	5	37	1
2.2_degrees_warming	control	warming	mel	c	6	0	0
2.2_degrees_warming	control	warming	mel	c	7	47	1
2.2_degrees_warming	control	warming	mel	c	8	35	1
2.2_degrees_warming	control	warming	mel	c	9	52	1
2.2_degrees_warming	control	warming	mel	c	10	69	1
2.2_degrees_warming	control	warming	mel	d	1	23	1
2.2_degrees_warming	control	warming	mel	d	2	55	1
2.2_degrees_warming	control	warming	mel	d	3	57	1
2.2_degrees_warming	control	warming	mel	d	4	50	1
2.2_degrees_warming	control	warming	mel	d	5	57	1
2.2_degrees_warming	control	warming	mel	d	6	23	1
2.2_degrees_warming	control	warming	mel	d	7	53	1
2.2_degrees_warming	control	warming	mel	d	8	33	1
2.2_degrees_warming	control	warming	mel	d	9	53	1
2.2_degrees_warming	control	warming	mel	d	10	44	1
2.2_degrees_warming	selected	control	mel	e	1	45	1
2.2_degrees_warming	selected	control	mel	e	2	26	1
2.2_degrees_warming	selected	control	mel	e	3	35	1
2.2_degrees_warming	selected	control	mel	e	4	67	1
2.2_degrees_warming	selected	control	mel	e	5	8	1
2.2_degrees_warming	selected	control	mel	e	6	100	1
2.2_degrees_warming	selected	control	mel	e	7	48	1
2.2_degrees_warming	selected	control	mel	e	8	64	1
2.2_degrees_warming	selected	control	mel	e	9	52	1
2.2_degrees_warming	selected	control	mel	e	10	36	1
2.2_degrees_warming	selected	control	mel	f	1	67	1
2.2_degrees_warming	selected	control	mel	f	2	31	1
2.2_degrees_warming	selected	control	mel	f	3	16	1
2.2_degrees_warming	selected	control	mel	f	4	0	0
2.2_degrees_warming	selected	control	mel	f	5	0	0
2.2_degrees_warming	selected	control	mel	f	6	0	0
2.2_degrees_warming	selected	control	mel	f	7	39	1
2.2_degrees_warming	selected	control	mel	f	8	34	1
2.2_degrees_warming	selected	control	mel	f	9	24	1
2.2_degrees_warming	selected	control	mel	f	10	27	1
2.2_degrees_warming	selected	control	mel	g	1	71	1
2.2_degrees_warming	selected	control	mel	g	2	65	1
2.2_degrees_warming	selected	control	mel	g	3	61	1
2.2_degrees_warming	selected	control	mel	g	4	56	1
2.2_degrees_warming	selected	control	mel	g	5	39	1
2.2_degrees_warming	selected	control	mel	g	6	41	1
2.2_degrees_warming	selected	control	mel	g	7	36	1
2.2_degrees_warming	selected	control	mel	g	8	73	1
2.2_degrees_warming	selected	control	mel	g	9	56	1
2.2_degrees_warming	selected	control	mel	g	10	51	1
2.2_degrees_warming	selected	control	mel	h	1	59	1
2.2_degrees_warming	selected	control	mel	h	2	38	1
2.2_degrees_warming	selected	control	mel	h	3	61	1
2.2_degrees_warming	selected	control	mel	h	4	46	1
2.2_degrees_warming	selected	control	mel	h	5	59	1
2.2_degrees_warming	selected	control	mel	h	6	65	1
2.2_degrees_warming	selected	control	mel	h	7	21	1
2.2_degrees_warming	selected	control	mel	h	8	73	1
2.2_degrees_warming	selected	control	mel	h	9	62	1
2.2_degrees_warming	selected	control	mel	h	10	59	1
2.2_degrees_warming	selected	warming	mel	e	1	82	1
2.2_degrees_warming	selected	warming	mel	e	2	48	1
2.2_degrees_warming	selected	warming	mel	e	3	38	1
2.2_degrees_warming	selected	warming	mel	e	4	60	1
2.2_degrees_warming	selected	warming	mel	e	5	52	1
2.2_degrees_warming	selected	warming	mel	e	6	57	1
2.2_degrees_warming	selected	warming	mel	e	7	43	1
2.2_degrees_warming	selected	warming	mel	e	8	0	0
2.2_degrees_warming	selected	warming	mel	e	9	26	1
2.2_degrees_warming	selected	warming	mel	e	10	47	1
2.2_degrees_warming	selected	warming	mel	f	1	51	1
2.2_degrees_warming	selected	warming	mel	f	2	0	0
2.2_degrees_warming	selected	warming	mel	f	3	44	1
2.2_degrees_warming	selected	warming	mel	f	4	75	1
2.2_degrees_warming	selected	warming	mel	f	5	68	1
2.2_degrees_warming	selected	warming	mel	f	6	48	1
2.2_degrees_warming	selected	warming	mel	f	7	36	1
2.2_degrees_warming	selected	warming	mel	f	8	41	1
2.2_degrees_warming	selected	warming	mel	f	9	67	1
2.2_degrees_warming	selected	warming	mel	g	1	19	1
2.2_degrees_warming	selected	warming	mel	g	2	15	1
2.2_degrees_warming	selected	warming	mel	g	3	51	1
2.2_degrees_warming	selected	warming	mel	g	4	49	1
2.2_degrees_warming	selected	warming	mel	g	5	33	1
2.2_degrees_warming	selected	warming	mel	g	6	0	0
2.2_degrees_warming	selected	warming	mel	g	7	52	1
2.2_degrees_warming	selected	warming	mel	g	8	46	1
2.2_degrees_warming	selected	warming	mel	g	9	44	1
2.2_degrees_warming	selected	warming	mel	g	10	21	1
2.2_degrees_warming	selected	warming	mel	h	1	25	1
2.2_degrees_warming	selected	warming	mel	h	2	49	1
2.2_degrees_warming	selected	warming	mel	h	3	37	1
2.2_degrees_warming	selected	warming	mel	h	4	34	1
2.2_degrees_warming	selected	warming	mel	h	5	53	1
2.2_degrees_warming	selected	warming	mel	h	6	30	1
2.2_degrees_warming	selected	warming	mel	h	7	28	1
2.2_degrees_warming	selected	warming	mel	h	8	64	1
2.2_degrees_warming	selected	warming	mel	h	9	55	1
2.2_degrees_warming	selected	warming	mel	h	10	45	1
1.2_degrees_warming	control	control	ps	a	1	11	1
1.2_degrees_warming	control	control	ps	a	2	15	1
1.2_degrees_warming	control	control	ps	a	3	28	1
1.2_degrees_warming	control	control	ps	a	4	17	1
1.2_degrees_warming	control	control	ps	a	5	13	1
1.2_degrees_warming	control	control	ps	a	6	8	1
1.2_degrees_warming	control	control	ps	a	7	27	1
1.2_degrees_warming	control	control	ps	a	8	8	1
1.2_degrees_warming	control	control	ps	a	9	14	1
1.2_degrees_warming	control	control	ps	a	10	10	1
1.2_degrees_warming	control	control	ps	b	1	0	0
1.2_degrees_warming	control	control	ps	b	2	0	0
1.2_degrees_warming	control	control	ps	b	3	6	1
1.2_degrees_warming	control	control	ps	b	4	12	1
1.2_degrees_warming	control	control	ps	b	5	20	1
1.2_degrees_warming	control	control	ps	b	6	13	1
1.2_degrees_warming	control	control	ps	b	7	15	1
1.2_degrees_warming	control	control	ps	b	8	23	1
1.2_degrees_warming	control	control	ps	b	9	13	1
1.2_degrees_warming	control	control	ps	c	1	0	0
1.2_degrees_warming	control	control	ps	c	2	0	0
1.2_degrees_warming	control	control	ps	c	3	0	0
1.2_degrees_warming	control	control	ps	c	4	0	0
1.2_degrees_warming	control	control	ps	c	5	0	0
1.2_degrees_warming	control	control	ps	c	6	10	1
1.2_degrees_warming	control	control	ps	c	7	27	1
1.2_degrees_warming	control	control	ps	c	8	17	1
1.2_degrees_warming	control	control	ps	c	9	12	1
1.2_degrees_warming	control	control	ps	c	10	26	1
1.2_degrees_warming	control	control	ps	d	1	0	0
1.2_degrees_warming	control	control	ps	d	2	0	0
1.2_degrees_warming	control	control	ps	d	3	0	0
1.2_degrees_warming	control	control	ps	d	4	0	0
1.2_degrees_warming	control	control	ps	d	5	0	0
1.2_degrees_warming	control	control	ps	d	6	0	0
1.2_degrees_warming	control	control	ps	d	7	0	0
1.2_degrees_warming	control	control	ps	d	8	31	1
1.2_degrees_warming	control	control	ps	d	9	4	1
1.2_degrees_warming	control	control	ps	d	10	9	1
1.2_degrees_warming	control	warming	ps	a	1	11	1
1.2_degrees_warming	control	warming	ps	a	2	10	1
1.2_degrees_warming	control	warming	ps	a	3	0	0
1.2_degrees_warming	control	warming	ps	a	4	9	1
1.2_degrees_warming	control	warming	ps	a	5	2	1
1.2_degrees_warming	control	warming	ps	a	6	1	1
1.2_degrees_warming	control	warming	ps	a	7	6	1
1.2_degrees_warming	control	warming	ps	a	8	19	1
1.2_degrees_warming	control	warming	ps	b	1	0	0
1.2_degrees_warming	control	warming	ps	b	2	9	1
1.2_degrees_warming	control	warming	ps	b	3	0	0
1.2_degrees_warming	control	warming	ps	b	4	0	0
1.2_degrees_warming	control	warming	ps	b	5	7	1
1.2_degrees_warming	control	warming	ps	b	6	0	0
1.2_degrees_warming	control	warming	ps	b	7	0	0
1.2_degrees_warming	control	warming	ps	b	8	0	0
1.2_degrees_warming	control	warming	ps	b	9	2	1
1.2_degrees_warming	control	warming	ps	b	10	0	0
1.2_degrees_warming	control	warming	ps	c	1	0	0
1.2_degrees_warming	control	warming	ps	c	2	0	0
1.2_degrees_warming	control	warming	ps	c	3	0	0
1.2_degrees_warming	control	warming	ps	c	4	0	0
1.2_degrees_warming	control	warming	ps	c	5	0	0
1.2_degrees_warming	control	warming	ps	c	6	0	0
1.2_degrees_warming	control	warming	ps	c	7	0	0
1.2_degrees_warming	control	warming	ps	c	8	0	0
1.2_degrees_warming	control	warming	ps	c	9	0	0
1.2_degrees_warming	control	warming	ps	c	10	0	0
1.2_degrees_warming	control	warming	ps	d	1	0	0
1.2_degrees_warming	control	warming	ps	d	2	0	0
1.2_degrees_warming	control	warming	ps	d	3	0	0
1.2_degrees_warming	control	warming	ps	d	4	0	0
1.2_degrees_warming	control	warming	ps	d	5	0	0
1.2_degrees_warming	control	warming	ps	d	6	0	0
1.2_degrees_warming	control	warming	ps	d	7	0	0
1.2_degrees_warming	control	warming	ps	d	8	6	1
1.2_degrees_warming	control	warming	ps	d	9	0	0
1.2_degrees_warming	control	warming	ps	d	10	13	1
1.2_degrees_warming	selected	control	ps	e	1	0	0
1.2_degrees_warming	selected	control	ps	e	2	0	0
1.2_degrees_warming	selected	control	ps	e	3	0	0
1.2_degrees_warming	selected	control	ps	e	4	0	0
1.2_degrees_warming	selected	control	ps	e	5	0	0
1.2_degrees_warming	selected	control	ps	e	6	8	1
1.2_degrees_warming	selected	control	ps	e	7	3	1
1.2_degrees_warming	selected	control	ps	e	8	3	1
1.2_degrees_warming	selected	control	ps	e	9	7	1
1.2_degrees_warming	selected	control	ps	e	10	7	1
1.2_degrees_warming	selected	control	ps	f	1	0	0
1.2_degrees_warming	selected	control	ps	f	2	0	0
1.2_degrees_warming	selected	control	ps	f	3	1	1
1.2_degrees_warming	selected	control	ps	f	4	0	0
1.2_degrees_warming	selected	control	ps	f	5	0	0
1.2_degrees_warming	selected	control	ps	f	6	5	1
1.2_degrees_warming	selected	control	ps	f	7	0	0
1.2_degrees_warming	selected	control	ps	f	8	0	0
1.2_degrees_warming	selected	control	ps	f	9	3	1
1.2_degrees_warming	selected	control	ps	f	10	1	1
1.2_degrees_warming	selected	control	ps	g	1	3	1
1.2_degrees_warming	selected	control	ps	g	2	17	1
1.2_degrees_warming	selected	control	ps	g	3	8	1
1.2_degrees_warming	selected	control	ps	g	4	1	1
1.2_degrees_warming	selected	control	ps	g	5	0	0
1.2_degrees_warming	selected	control	ps	g	6	18	1
1.2_degrees_warming	selected	control	ps	g	7	5	1
1.2_degrees_warming	selected	control	ps	g	8	22	1
1.2_degrees_warming	selected	control	ps	g	9	11	1
1.2_degrees_warming	selected	control	ps	g	10	0	0
1.2_degrees_warming	selected	control	ps	h	1	5	1
1.2_degrees_warming	selected	control	ps	h	2	0	0
1.2_degrees_warming	selected	control	ps	h	3	9	1
1.2_degrees_warming	selected	control	ps	h	4	0	0
1.2_degrees_warming	selected	control	ps	h	5	0	0
1.2_degrees_warming	selected	control	ps	h	6	0	0
1.2_degrees_warming	selected	control	ps	h	7	0	0
1.2_degrees_warming	selected	control	ps	h	8	4	1
1.2_degrees_warming	selected	control	ps	h	9	1	1
1.2_degrees_warming	selected	control	ps	h	10	0	0
1.2_degrees_warming	selected	warming	ps	e	1	0	0
1.2_degrees_warming	selected	warming	ps	e	2	0	0
1.2_degrees_warming	selected	warming	ps	e	3	0	0
1.2_degrees_warming	selected	warming	ps	e	4	0	0
1.2_degrees_warming	selected	warming	ps	e	5	0	0
1.2_degrees_warming	selected	warming	ps	e	6	0	0
1.2_degrees_warming	selected	warming	ps	e	7	0	0
1.2_degrees_warming	selected	warming	ps	e	8	0	0
1.2_degrees_warming	selected	warming	ps	e	9	0	0
1.2_degrees_warming	selected	warming	ps	e	10	0	0
1.2_degrees_warming	selected	warming	ps	f	1	0	0
1.2_degrees_warming	selected	warming	ps	f	2	0	0
1.2_degrees_warming	selected	warming	ps	f	3	1	1
1.2_degrees_warming	selected	warming	ps	f	4	12	1
1.2_degrees_warming	selected	warming	ps	f	5	0	0
1.2_degrees_warming	selected	warming	ps	f	6	9	1
1.2_degrees_warming	selected	warming	ps	f	7	10	1
1.2_degrees_warming	selected	warming	ps	f	8	4	1
1.2_degrees_warming	selected	warming	ps	f	9	0	0
1.2_degrees_warming	selected	warming	ps	f	10	0	0
1.2_degrees_warming	selected	warming	ps	g	1	0	0
1.2_degrees_warming	selected	warming	ps	g	2	0	0
1.2_degrees_warming	selected	warming	ps	g	3	0	0
1.2_degrees_warming	selected	warming	ps	g	4	0	0
1.2_degrees_warming	selected	warming	ps	g	5	0	0
1.2_degrees_warming	selected	warming	ps	g	6	14	1
1.2_degrees_warming	selected	warming	ps	g	7	3	1
1.2_degrees_warming	selected	warming	ps	g	8	2	1
1.2_degrees_warming	selected	warming	ps	g	9	1	1
1.2_degrees_warming	selected	warming	ps	g	10	9	1
1.2_degrees_warming	selected	warming	ps	h	1	0	0
1.2_degrees_warming	selected	warming	ps	h	2	0	0
1.2_degrees_warming	selected	warming	ps	h	3	0	0
1.2_degrees_warming	selected	warming	ps	h	4	0	0
1.2_degrees_warming	selected	warming	ps	h	5	0	0
1.2_degrees_warming	selected	warming	ps	h	6	0	0
1.2_degrees_warming	selected	warming	ps	h	7	0	0
1.2_degrees_warming	selected	warming	ps	h	8	13	1
1.2_degrees_warming	selected	warming	ps	h	9	1	1
1.2_degrees_warming	selected	warming	ps	h	10	6	1

## Sheet: Figure_5_Table_S8
generation	temp	treat	species	rep	ctmax
2.2_degrees_warming	control	control	buzz	a	40.4
2.2_degrees_warming	control	control	buzz	a	40.6
2.2_degrees_warming	control	control	buzz	a	40.7
2.2_degrees_warming	control	control	buzz	a	40.8
2.2_degrees_warming	control	control	buzz	a	40.9
2.2_degrees_warming	control	control	buzz	a	40.9
2.2_degrees_warming	control	control	buzz	a	41
2.2_degrees_warming	control	control	buzz	a	41.2
2.2_degrees_warming	control	control	buzz	a	41.2
2.2_degrees_warming	control	control	buzz	a	41.2
2.2_degrees_warming	control	control	buzz	a	41.3
2.2_degrees_warming	control	control	buzz	a	41.4
2.2_degrees_warming	control	control	buzz	a	41.4
2.2_degrees_warming	control	control	buzz	a	42.2
2.2_degrees_warming	control	control	buzz	a	42.2
2.2_degrees_warming	control	control	buzz	a	42.3
2.2_degrees_warming	control	control	buzz	a	42.3
2.2_degrees_warming	control	control	buzz	a	42.4
2.2_degrees_warming	control	control	buzz	a	42.5
2.2_degrees_warming	control	control	buzz	a	42.5
2.2_degrees_warming	control	control	buzz	b	40.8
2.2_degrees_warming	control	control	buzz	b	40.8
2.2_degrees_warming	control	control	buzz	b	40.9
2.2_degrees_warming	control	control	buzz	b	41
2.2_degrees_warming	control	control	buzz	b	41.1
2.2_degrees_warming	control	control	buzz	b	41.1
2.2_degrees_warming	control	control	buzz	b	41.1
2.2_degrees_warming	control	control	buzz	b	41.1
2.2_degrees_warming	control	control	buzz	b	41.2
2.2_degrees_warming	control	control	buzz	b	41.3
2.2_degrees_warming	control	control	buzz	b	41.3
2.2_degrees_warming	control	control	buzz	b	41.4
2.2_degrees_warming	control	control	buzz	b	41.6
2.2_degrees_warming	control	control	buzz	b	42.2
2.2_degrees_warming	control	control	buzz	b	42.2
2.2_degrees_warming	control	control	buzz	b	42.3
2.2_degrees_warming	control	control	buzz	b	42.4
2.2_degrees_warming	control	control	buzz	b	42.4
2.2_degrees_warming	control	control	buzz	b	42.4
2.2_degrees_warming	control	control	buzz	b	42.6
2.2_degrees_warming	control	control	buzz	c	40.6
2.2_degrees_warming	control	control	buzz	c	40.7
2.2_degrees_warming	control	control	buzz	c	40.7
2.2_degrees_warming	control	control	buzz	c	40.8
2.2_degrees_warming	control	control	buzz	c	40.8
2.2_degrees_warming	control	control	buzz	c	40.8
2.2_degrees_warming	control	control	buzz	c	40.9
2.2_degrees_warming	control	control	buzz	c	40.9
2.2_degrees_warming	control	control	buzz	c	41.1
2.2_degrees_warming	control	control	buzz	c	41.2
2.2_degrees_warming	control	control	buzz	c	41.2
2.2_degrees_warming	control	control	buzz	c	41.2
2.2_degrees_warming	control	control	buzz	c	41.3
2.2_degrees_warming	control	control	buzz	c	41.3
2.2_degrees_warming	control	control	buzz	c	42.2
2.2_degrees_warming	control	control	buzz	c	42.3
2.2_degrees_warming	control	control	buzz	c	42.3
2.2_degrees_warming	control	control	buzz	c	42.3
2.2_degrees_warming	control	control	buzz	c	42.5
2.2_degrees_warming	control	control	buzz	c	42.5
2.2_degrees_warming	control	control	buzz	c	42.5
2.2_degrees_warming	control	control	buzz	d	40.5
2.2_degrees_warming	control	control	buzz	d	40.9
2.2_degrees_warming	control	control	buzz	d	40.9
2.2_degrees_warming	control	control	buzz	d	40.9
2.2_degrees_warming	control	control	buzz	d	41
2.2_degrees_warming	control	control	buzz	d	41
2.2_degrees_warming	control	control	buzz	d	41
2.2_degrees_warming	control	control	buzz	d	41.1
2.2_degrees_warming	control	control	buzz	d	41.1
2.2_degrees_warming	control	control	buzz	d	41.1
2.2_degrees_warming	control	control	buzz	d	41.2
2.2_degrees_warming	control	control	buzz	d	41.3
2.2_degrees_warming	control	control	buzz	d	41.5
2.2_degrees_warming	control	control	buzz	d	41.6
2.2_degrees_warming	control	control	buzz	d	42
2.2_degrees_warming	control	control	buzz	d	42.1
2.2_degrees_warming	control	control	buzz	d	42.2
2.2_degrees_warming	control	control	buzz	d	42.3
2.2_degrees_warming	control	control	buzz	d	42.3
2.2_degrees_warming	control	control	buzz	d	42.4
2.2_degrees_warming	control	control	buzz	d	42.4
2.2_degrees_warming	control	selectedected	buzz	e	40.9
2.2_degrees_warming	control	selectedected	buzz	e	41
2.2_degrees_warming	control	selectedected	buzz	e	41.1
2.2_degrees_warming	control	selectedected	buzz	e	41.1
2.2_degrees_warming	control	selectedected	buzz	e	41.1
2.2_degrees_warming	control	selectedected	buzz	e	41.1
2.2_degrees_warming	control	selectedected	buzz	e	41.2
2.2_degrees_warming	control	selectedected	buzz	e	41.2
2.2_degrees_warming	control	selectedected	buzz	e	41.3
2.2_degrees_warming	control	selectedected	buzz	e	41.3
2.2_degrees_warming	control	selectedected	buzz	e	41.4
2.2_degrees_warming	control	selectedected	buzz	e	41.4
2.2_degrees_warming	control	selectedected	buzz	e	41.5
2.2_degrees_warming	control	selectedected	buzz	e	41.5
2.2_degrees_warming	control	selectedected	buzz	e	42
2.2_degrees_warming	control	selectedected	buzz	e	42.2
2.2_degrees_warming	control	selectedected	buzz	e	42.3
2.2_degrees_warming	control	selectedected	buzz	e	42.4
2.2_degrees_warming	control	selectedected	buzz	e	42.4
2.2_degrees_warming	control	selectedected	buzz	e	42.5
2.2_degrees_warming	control	selectedected	buzz	e	42.5
2.2_degrees_warming	control	selectedected	buzz	f	40.5
2.2_degrees_warming	control	selectedected	buzz	f	40.9
2.2_degrees_warming	control	selectedected	buzz	f	41
2.2_degrees_warming	control	selectedected	buzz	f	41
2.2_degrees_warming	control	selectedected	buzz	f	41
2.2_degrees_warming	control	selectedected	buzz	f	41
2.2_degrees_warming	control	selectedected	buzz	f	41.1
2.2_degrees_warming	control	selectedected	buzz	f	41.1
2.2_degrees_warming	control	selectedected	buzz	f	41.2
2.2_degrees_warming	control	selectedected	buzz	f	41.3
2.2_degrees_warming	control	selectedected	buzz	f	41.4
2.2_degrees_warming	control	selectedected	buzz	f	41.5
2.2_degrees_warming	control	selectedected	buzz	f	42.2
2.2_degrees_warming	control	selectedected	buzz	f	42.2
2.2_degrees_warming	control	selectedected	buzz	f	42.3
2.2_degrees_warming	control	selectedected	buzz	f	42.3
2.2_degrees_warming	control	selectedected	buzz	f	42.3
2.2_degrees_warming	control	selectedected	buzz	f	42.4
2.2_degrees_warming	control	selectedected	buzz	f	42.6
2.2_degrees_warming	control	selectedected	buzz	f	40.4
2.2_degrees_warming	control	selectedected	buzz	g	40.8
2.2_degrees_warming	control	selectedected	buzz	g	41
2.2_degrees_warming	control	selectedected	buzz	g	41
2.2_degrees_warming	control	selectedected	buzz	g	41.1
2.2_degrees_warming	control	selectedected	buzz	g	41.1
2.2_degrees_warming	control	selectedected	buzz	g	41.1
2.2_degrees_warming	control	selectedected	buzz	g	41.1
2.2_degrees_warming	control	selectedected	buzz	g	41.2
2.2_degrees_warming	control	selectedected	buzz	g	41.2
2.2_degrees_warming	control	selectedected	buzz	g	41.4
2.2_degrees_warming	control	selectedected	buzz	g	41.4
2.2_degrees_warming	control	selectedected	buzz	g	41.4
2.2_degrees_warming	control	selectedected	buzz	g	41.7
2.2_degrees_warming	control	selectedected	buzz	g	41.9
2.2_degrees_warming	control	selectedected	buzz	g	42.1
2.2_degrees_warming	control	selectedected	buzz	g	42.1
2.2_degrees_warming	control	selectedected	buzz	g	42.2
2.2_degrees_warming	control	selectedected	buzz	g	42.5
2.2_degrees_warming	control	selectedected	buzz	g	42.5
2.2_degrees_warming	control	selectedected	buzz	g	42.5
2.2_degrees_warming	control	selectedected	buzz	h	40.8
2.2_degrees_warming	control	selectedected	buzz	h	40.9
2.2_degrees_warming	control	selectedected	buzz	h	40.9
2.2_degrees_warming	control	selectedected	buzz	h	40.9
2.2_degrees_warming	control	selectedected	buzz	h	40.9
2.2_degrees_warming	control	selectedected	buzz	h	40.9
2.2_degrees_warming	control	selectedected	buzz	h	41
2.2_degrees_warming	control	selectedected	buzz	h	41.1
2.2_degrees_warming	control	selectedected	buzz	h	41.1
2.2_degrees_warming	control	selectedected	buzz	h	41.1
2.2_degrees_warming	control	selectedected	buzz	h	41.1
2.2_degrees_warming	control	selectedected	buzz	h	41.3
2.2_degrees_warming	control	selectedected	buzz	h	41.5
2.2_degrees_warming	control	selectedected	buzz	h	41.9
2.2_degrees_warming	control	selectedected	buzz	h	41.9
2.2_degrees_warming	control	selectedected	buzz	h	42.4
2.2_degrees_warming	control	selectedected	buzz	h	42.5
2.2_degrees_warming	control	selectedected	buzz	h	42.5
2.2_degrees_warming	control	selectedected	buzz	h	42.6
2.2_degrees_warming	control	selectedected	buzz	h	42.6
2.2_degrees_warming	warming	control	buzz	a	40.8
2.2_degrees_warming	warming	control	buzz	a	41
2.2_degrees_warming	warming	control	buzz	a	41.1
2.2_degrees_warming	warming	control	buzz	a	41.1
2.2_degrees_warming	warming	control	buzz	a	41.1
2.2_degrees_warming	warming	control	buzz	a	41.1
2.2_degrees_warming	warming	control	buzz	a	41.2
2.2_degrees_warming	warming	control	buzz	a	41.3
2.2_degrees_warming	warming	control	buzz	a	41.3
2.2_degrees_warming	warming	control	buzz	a	41.4
2.2_degrees_warming	warming	control	buzz	a	41.5
2.2_degrees_warming	warming	control	buzz	a	41.5
2.2_degrees_warming	warming	control	buzz	a	41.6
2.2_degrees_warming	warming	control	buzz	a	42.2
2.2_degrees_warming	warming	control	buzz	a	42.2
2.2_degrees_warming	warming	control	buzz	a	42.4
2.2_degrees_warming	warming	control	buzz	a	42.5
2.2_degrees_warming	warming	control	buzz	a	42.5
2.2_degrees_warming	warming	control	buzz	a	42.6
2.2_degrees_warming	warming	control	buzz	a	42.6
2.2_degrees_warming	warming	control	buzz	b	40.8
2.2_degrees_warming	warming	control	buzz	b	40.9
2.2_degrees_warming	warming	control	buzz	b	41
2.2_degrees_warming	warming	control	buzz	b	41.1
2.2_degrees_warming	warming	control	buzz	b	41.2
2.2_degrees_warming	warming	control	buzz	b	41.2
2.2_degrees_warming	warming	control	buzz	b	41.3
2.2_degrees_warming	warming	control	buzz	b	41.3
2.2_degrees_warming	warming	control	buzz	b	41.3
2.2_degrees_warming	warming	control	buzz	b	41.4
2.2_degrees_warming	warming	control	buzz	b	41.5
2.2_degrees_warming	warming	control	buzz	b	41.5
2.2_degrees_warming	warming	control	buzz	b	41.6
2.2_degrees_warming	warming	control	buzz	b	41.7
2.2_degrees_warming	warming	control	buzz	b	42.2
2.2_degrees_warming	warming	control	buzz	b	42.3
2.2_degrees_warming	warming	control	buzz	b	42.4
2.2_degrees_warming	warming	control	buzz	b	42.5
2.2_degrees_warming	warming	control	buzz	b	42.6
2.2_degrees_warming	warming	control	buzz	b	42.6
2.2_degrees_warming	warming	control	buzz	b	42.7
2.2_degrees_warming	warming	control	buzz	c	41
2.2_degrees_warming	warming	control	buzz	c	41.1
2.2_degrees_warming	warming	control	buzz	c	41.1
2.2_degrees_warming	warming	control	buzz	c	41.1
2.2_degrees_warming	warming	control	buzz	c	41.2
2.2_degrees_warming	warming	control	buzz	c	41.2
2.2_degrees_warming	warming	control	buzz	c	41.2
2.2_degrees_warming	warming	control	buzz	c	41.2
2.2_degrees_warming	warming	control	buzz	c	41.2
2.2_degrees_warming	warming	control	buzz	c	41.3
2.2_degrees_warming	warming	control	buzz	c	41.3
2.2_degrees_warming	warming	control	buzz	c	41.3
2.2_degrees_warming	warming	control	buzz	c	41.4
2.2_degrees_warming	warming	control	buzz	c	41.6
2.2_degrees_warming	warming	control	buzz	c	41.6
2.2_degrees_warming	warming	control	buzz	c	42.1
2.2_degrees_warming	warming	control	buzz	c	42.4
2.2_degrees_warming	warming	control	buzz	c	42.4
2.2_degrees_warming	warming	control	buzz	c	42.4
2.2_degrees_warming	warming	control	buzz	c	42.4
2.2_degrees_warming	warming	control	buzz	c	42.5
2.2_degrees_warming	warming	control	buzz	d	40.7
2.2_degrees_warming	warming	control	buzz	d	40.8
2.2_degrees_warming	warming	control	buzz	d	41.1
2.2_degrees_warming	warming	control	buzz	d	41.1
2.2_degrees_warming	warming	control	buzz	d	41.1
2.2_degrees_warming	warming	control	buzz	d	41.1
2.2_degrees_warming	warming	control	buzz	d	41.2
2.2_degrees_warming	warming	control	buzz	d	41.2
2.2_degrees_warming	warming	control	buzz	d	41.3
2.2_degrees_warming	warming	control	buzz	d	41.4
2.2_degrees_warming	warming	control	buzz	d	41.4
2.2_degrees_warming	warming	control	buzz	d	41.5
2.2_degrees_warming	warming	control	buzz	d	41.5
2.2_degrees_warming	warming	control	buzz	d	41.8
2.2_degrees_warming	warming	control	buzz	d	42.2
2.2_degrees_warming	warming	control	buzz	d	42.2
2.2_degrees_warming	warming	control	buzz	d	42.3
2.2_degrees_warming	warming	control	buzz	d	42.3
2.2_degrees_warming	warming	control	buzz	d	42.4
2.2_degrees_warming	warming	control	buzz	d	42.4
2.2_degrees_warming	warming	selectedected	buzz	e	40.9
2.2_degrees_warming	warming	selectedected	buzz	e	40.9
2.2_degrees_warming	warming	selectedected	buzz	e	41
2.2_degrees_warming	warming	selectedected	buzz	e	41.2
2.2_degrees_warming	warming	selectedected	buzz	e	41.3
2.2_degrees_warming	warming	selectedected	buzz	e	41.3
2.2_degrees_warming	warming	selectedected	buzz	e	41.3
2.2_degrees_warming	warming	selectedected	buzz	e	41.3
2.2_degrees_warming	warming	selectedected	buzz	e	41.3
2.2_degrees_warming	warming	selectedected	buzz	e	41.4
2.2_degrees_warming	warming	selectedected	buzz	e	41.4
2.2_degrees_warming	warming	selectedected	buzz	e	41.5
2.2_degrees_warming	warming	selectedected	buzz	e	41.5
2.2_degrees_warming	warming	selectedected	buzz	e	41.6
2.2_degrees_warming	warming	selectedected	buzz	e	42.3
2.2_degrees_warming	warming	selectedected	buzz	e	42.4
2.2_degrees_warming	warming	selectedected	buzz	e	42.5
2.2_degrees_warming	warming	selectedected	buzz	e	42.6
2.2_degrees_warming	warming	selectedected	buzz	e	42.6
2.2_degrees_warming	warming	selectedected	buzz	e	42.6
2.2_degrees_warming	warming	selectedected	buzz	e	42.6
2.2_degrees_warming	warming	selectedected	buzz	f	40.7
2.2_degrees_warming	warming	selectedected	buzz	f	40.8
2.2_degrees_warming	warming	selectedected	buzz	f	40.8
2.2_degrees_warming	warming	selectedected	buzz	f	40.9
2.2_degrees_warming	warming	selectedected	buzz	f	41
2.2_degrees_warming	warming	selectedected	buzz	f	41.1
2.2_degrees_warming	warming	selectedected	buzz	f	41.1
2.2_degrees_warming	warming	selectedected	buzz	f	41.1
2.2_degrees_warming	warming	selectedected	buzz	f	41.1
2.2_degrees_warming	warming	selectedected	buzz	f	41.1
2.2_degrees_warming	warming	selectedected	buzz	f	41.2
2.2_degrees_warming	warming	selectedected	buzz	f	41.4
2.2_degrees_warming	warming	selectedected	buzz	f	41.5
2.2_degrees_warming	warming	selectedected	buzz	f	41.6
2.2_degrees_warming	warming	selectedected	buzz	f	42.2
2.2_degrees_warming	warming	selectedected	buzz	f	42.3
2.2_degrees_warming	warming	selectedected	buzz	f	42.3
2.2_degrees_warming	warming	selectedected	buzz	f	42.4
2.2_degrees_warming	warming	selectedected	buzz	f	42.4
2.2_degrees_warming	warming	selectedected	buzz	f	42.5
2.2_degrees_warming	warming	selectedected	buzz	f	42.5
2.2_degrees_warming	warming	selectedected	buzz	g	40.9
2.2_degrees_warming	warming	selectedected	buzz	g	40.9
2.2_degrees_warming	warming	selectedected	buzz	g	41
2.2_degrees_warming	warming	selectedected	buzz	g	41.1
2.2_degrees_warming	warming	selectedected	buzz	g	41.1
2.2_degrees_warming	warming	selectedected	buzz	g	41.1
2.2_degrees_warming	warming	selectedected	buzz	g	41.2
2.2_degrees_warming	warming	selectedected	buzz	g	41.2
2.2_degrees_warming	warming	selectedected	buzz	g	41.2
2.2_degrees_warming	warming	selectedected	buzz	g	41.4
2.2_degrees_warming	warming	selectedected	buzz	g	41.4
2.2_degrees_warming	warming	selectedected	buzz	g	41.5
2.2_degrees_warming	warming	selectedected	buzz	g	41.6
2.2_degrees_warming	warming	selectedected	buzz	g	41.6
2.2_degrees_warming	warming	selectedected	buzz	g	42.1
2.2_degrees_warming	warming	selectedected	buzz	g	42.2
2.2_degrees_warming	warming	selectedected	buzz	g	42.4
2.2_degrees_warming	warming	selectedected	buzz	g	42.4
2.2_degrees_warming	warming	selectedected	buzz	g	42.5
2.2_degrees_warming	warming	selectedected	buzz	g	42.6
2.2_degrees_warming	warming	selectedected	buzz	h	40.9
2.2_degrees_warming	warming	selectedected	buzz	h	41.1
2.2_degrees_warming	warming	selectedected	buzz	h	41.1
2.2_degrees_warming	warming	selectedected	buzz	h	41.2
2.2_degrees_warming	warming	selectedected	buzz	h	41.2
2.2_degrees_warming	warming	selectedected	buzz	h	41.2
2.2_degrees_warming	warming	selectedected	buzz	h	41.2
2.2_degrees_warming	warming	selectedected	buzz	h	41.2
2.2_degrees_warming	warming	selectedected	buzz	h	41.2
2.2_degrees_warming	warming	selectedected	buzz	h	41.3
2.2_degrees_warming	warming	selectedected	buzz	h	41.4
2.2_degrees_warming	warming	selectedected	buzz	h	41.5
2.2_degrees_warming	warming	selectedected	buzz	h	41.6
2.2_degrees_warming	warming	selectedected	buzz	h	41.6
2.2_degrees_warming	warming	selectedected	buzz	h	42.3
2.2_degrees_warming	warming	selectedected	buzz	h	42.4
2.2_degrees_warming	warming	selectedected	buzz	h	42.4
2.2_degrees_warming	warming	selectedected	buzz	h	42.5
2.2_degrees_warming	warming	selectedected	buzz	h	42.5
2.2_degrees_warming	warming	selectedected	buzz	h	42.6
2.2_degrees_warming	warming	selectedected	buzz	h	42.6
3.4_degrees_warming	control	control	buzz	a	41
3.4_degrees_warming	control	control	buzz	a	41.2
3.4_degrees_warming	control	control	buzz	a	41.2
3.4_degrees_warming	control	control	buzz	a	41.2
3.4_degrees_warming	control	control	buzz	a	41.4
3.4_degrees_warming	control	control	buzz	a	41.4
3.4_degrees_warming	control	control	buzz	a	41.4
3.4_degrees_warming	control	control	buzz	a	41.4
3.4_degrees_warming	control	control	buzz	a	41.5
3.4_degrees_warming	control	control	buzz	a	41.5
3.4_degrees_warming	control	control	buzz	a	41.6
3.4_degrees_warming	control	control	buzz	a	41.7
3.4_degrees_warming	control	control	buzz	a	41.7
3.4_degrees_warming	control	control	buzz	a	41.9
3.4_degrees_warming	control	control	buzz	a	41.9
3.4_degrees_warming	control	control	buzz	a	41.9
3.4_degrees_warming	control	control	buzz	b	41.2
3.4_degrees_warming	control	control	buzz	b	41.2
3.4_degrees_warming	control	control	buzz	b	41.2
3.4_degrees_warming	control	control	buzz	b	41.4
3.4_degrees_warming	control	control	buzz	b	41.5
3.4_degrees_warming	control	control	buzz	b	41.5
3.4_degrees_warming	control	control	buzz	b	41.5
3.4_degrees_warming	control	control	buzz	b	41.5
3.4_degrees_warming	control	control	buzz	b	41.6
3.4_degrees_warming	control	control	buzz	b	41.7
3.4_degrees_warming	control	control	buzz	b	41.7
3.4_degrees_warming	control	control	buzz	b	41.7
3.4_degrees_warming	control	control	buzz	b	41.8
3.4_degrees_warming	control	control	buzz	b	41.9
3.4_degrees_warming	control	control	buzz	b	42
3.4_degrees_warming	control	control	buzz	c	41.1
3.4_degrees_warming	control	control	buzz	c	41.2
3.4_degrees_warming	control	control	buzz	c	41.2
3.4_degrees_warming	control	control	buzz	c	41.3
3.4_degrees_warming	control	control	buzz	c	41.3
3.4_degrees_warming	control	control	buzz	c	41.4
3.4_degrees_warming	control	control	buzz	c	41.5
3.4_degrees_warming	control	control	buzz	c	41.5
3.4_degrees_warming	control	control	buzz	c	41.5
3.4_degrees_warming	control	control	buzz	c	41.6
3.4_degrees_warming	control	control	buzz	c	41.6
3.4_degrees_warming	control	control	buzz	c	41.7
3.4_degrees_warming	control	control	buzz	c	41.7
3.4_degrees_warming	control	control	buzz	c	41.8
3.4_degrees_warming	control	control	buzz	c	41.9
3.4_degrees_warming	control	control	buzz	c	41.9
3.4_degrees_warming	control	control	buzz	d	40.7
3.4_degrees_warming	control	control	buzz	d	41.2
3.4_degrees_warming	control	control	buzz	d	41.3
3.4_degrees_warming	control	control	buzz	d	41.3
3.4_degrees_warming	control	control	buzz	d	41.4
3.4_degrees_warming	control	control	buzz	d	41.4
3.4_degrees_warming	control	control	buzz	d	41.4
3.4_degrees_warming	control	control	buzz	d	41.5
3.4_degrees_warming	control	control	buzz	d	41.5
3.4_degrees_warming	control	control	buzz	d	41.5
3.4_degrees_warming	control	control	buzz	d	41.5
3.4_degrees_warming	control	control	buzz	d	41.5
3.4_degrees_warming	control	control	buzz	d	41.7
3.4_degrees_warming	control	control	buzz	d	41.9
3.4_degrees_warming	control	selectedected	buzz	e	40.8
3.4_degrees_warming	control	selectedected	buzz	e	40.9
3.4_degrees_warming	control	selectedected	buzz	e	41.1
3.4_degrees_warming	control	selectedected	buzz	e	41.1
3.4_degrees_warming	control	selectedected	buzz	e	41.1
3.4_degrees_warming	control	selectedected	buzz	e	41.4
3.4_degrees_warming	control	selectedected	buzz	e	41.5
3.4_degrees_warming	control	selectedected	buzz	e	41.5
3.4_degrees_warming	control	selectedected	buzz	e	41.5
3.4_degrees_warming	control	selectedected	buzz	e	41.5
3.4_degrees_warming	control	selectedected	buzz	e	41.5
3.4_degrees_warming	control	selectedected	buzz	e	41.6
3.4_degrees_warming	control	selectedected	buzz	e	41.7
3.4_degrees_warming	control	selectedected	buzz	e	41.8
3.4_degrees_warming	control	selectedected	buzz	f	41.1
3.4_degrees_warming	control	selectedected	buzz	f	41.1
3.4_degrees_warming	control	selectedected	buzz	f	41.2
3.4_degrees_warming	control	selectedected	buzz	f	41.3
3.4_degrees_warming	control	selectedected	buzz	f	41.3
3.4_degrees_warming	control	selectedected	buzz	f	41.5
3.4_degrees_warming	control	selectedected	buzz	f	41.6
3.4_degrees_warming	control	selectedected	buzz	f	41.6
3.4_degrees_warming	control	selectedected	buzz	f	41.6
3.4_degrees_warming	control	selectedected	buzz	f	41.8
3.4_degrees_warming	control	selectedected	buzz	f	41.8
3.4_degrees_warming	control	selectedected	buzz	f	41.8
3.4_degrees_warming	control	selectedected	buzz	f	41.8
3.4_degrees_warming	control	selectedected	buzz	f	41.9
3.4_degrees_warming	control	selectedected	buzz	f	41.9
3.4_degrees_warming	control	selectedected	buzz	g	40.7
3.4_degrees_warming	control	selectedected	buzz	g	41
3.4_degrees_warming	control	selectedected	buzz	g	41.2
3.4_degrees_warming	control	selectedected	buzz	g	41.3
3.4_degrees_warming	control	selectedected	buzz	g	41.3
3.4_degrees_warming	control	selectedected	buzz	g	41.3
3.4_degrees_warming	control	selectedected	buzz	g	41.3
3.4_degrees_warming	control	selectedected	buzz	g	41.4
3.4_degrees_warming	control	selectedected	buzz	g	41.4
3.4_degrees_warming	control	selectedected	buzz	g	41.7
3.4_degrees_warming	control	selectedected	buzz	g	41.7
3.4_degrees_warming	control	selectedected	buzz	g	41.8
3.4_degrees_warming	control	selectedected	buzz	g	41.9
3.4_degrees_warming	control	selectedected	buzz	g	41.9
3.4_degrees_warming	control	selectedected	buzz	h	41.1
3.4_degrees_warming	control	selectedected	buzz	h	41.2
3.4_degrees_warming	control	selectedected	buzz	h	41.4
3.4_degrees_warming	control	selectedected	buzz	h	41.4
3.4_degrees_warming	control	selectedected	buzz	h	41.5
3.4_degrees_warming	control	selectedected	buzz	h	41.5
3.4_degrees_warming	control	selectedected	buzz	h	41.6
3.4_degrees_warming	control	selectedected	buzz	h	41.6
3.4_degrees_warming	control	selectedected	buzz	h	41.6
3.4_degrees_warming	control	selectedected	buzz	h	41.7
3.4_degrees_warming	control	selectedected	buzz	h	41.7
3.4_degrees_warming	control	selectedected	buzz	h	41.8
3.4_degrees_warming	control	selectedected	buzz	h	41.8
3.4_degrees_warming	control	selectedected	buzz	h	41.9
3.4_degrees_warming	control	selectedected	buzz	h	41.9
3.4_degrees_warming	warming	control	buzz	a	41.2
3.4_degrees_warming	warming	control	buzz	a	41.2
3.4_degrees_warming	warming	control	buzz	a	41.2
3.4_degrees_warming	warming	control	buzz	a	41.4
3.4_degrees_warming	warming	control	buzz	a	41.4
3.4_degrees_warming	warming	control	buzz	a	41.4
3.4_degrees_warming	warming	control	buzz	a	41.5
3.4_degrees_warming	warming	control	buzz	a	41.6
3.4_degrees_warming	warming	control	buzz	a	41.6
3.4_degrees_warming	warming	control	buzz	a	41.6
3.4_degrees_warming	warming	control	buzz	a	41.7
3.4_degrees_warming	warming	control	buzz	a	41.7
3.4_degrees_warming	warming	control	buzz	a	41.8
3.4_degrees_warming	warming	control	buzz	a	41.8
3.4_degrees_warming	warming	control	buzz	a	41.8
3.4_degrees_warming	warming	control	buzz	a	41.9
3.4_degrees_warming	warming	control	buzz	b	41.4
3.4_degrees_warming	warming	control	buzz	b	41.5
3.4_degrees_warming	warming	control	buzz	b	41.5
3.4_degrees_warming	warming	control	buzz	b	41.7
3.4_degrees_warming	warming	control	buzz	b	41.7
3.4_degrees_warming	warming	control	buzz	b	41.7
3.4_degrees_warming	warming	control	buzz	b	41.7
3.4_degrees_warming	warming	control	buzz	b	41.7
3.4_degrees_warming	warming	control	buzz	b	41.7
3.4_degrees_warming	warming	control	buzz	b	41.8
3.4_degrees_warming	warming	control	buzz	b	41.8
3.4_degrees_warming	warming	control	buzz	b	41.8
3.4_degrees_warming	warming	control	buzz	b	41.8
3.4_degrees_warming	warming	control	buzz	b	41.8
3.4_degrees_warming	warming	control	buzz	b	41.8
3.4_degrees_warming	warming	control	buzz	b	41.9
3.4_degrees_warming	warming	control	buzz	c	41.3
3.4_degrees_warming	warming	control	buzz	c	41.4
3.4_degrees_warming	warming	control	buzz	c	41.5
3.4_degrees_warming	warming	control	buzz	c	41.5
3.4_degrees_warming	warming	control	buzz	c	41.6
3.4_degrees_warming	warming	control	buzz	c	41.6
3.4_degrees_warming	warming	control	buzz	c	41.7
3.4_degrees_warming	warming	control	buzz	c	41.8
3.4_degrees_warming	warming	control	buzz	c	41.8
3.4_degrees_warming	warming	control	buzz	c	41.9
3.4_degrees_warming	warming	control	buzz	c	41.9
3.4_degrees_warming	warming	control	buzz	c	41.9
3.4_degrees_warming	warming	control	buzz	c	42
3.4_degrees_warming	warming	control	buzz	c	42.1
3.4_degrees_warming	warming	control	buzz	c	42.1
3.4_degrees_warming	warming	control	buzz	d	41.2
3.4_degrees_warming	warming	control	buzz	d	41.4
3.4_degrees_warming	warming	control	buzz	d	41.4
3.4_degrees_warming	warming	control	buzz	d	41.5
3.4_degrees_warming	warming	control	buzz	d	41.5
3.4_degrees_warming	warming	control	buzz	d	41.5
3.4_degrees_warming	warming	control	buzz	d	41.6
3.4_degrees_warming	warming	control	buzz	d	41.6
3.4_degrees_warming	warming	control	buzz	d	41.6
3.4_degrees_warming	warming	control	buzz	d	41.6
3.4_degrees_warming	warming	control	buzz	d	41.7
3.4_degrees_warming	warming	control	buzz	d	41.7
3.4_degrees_warming	warming	control	buzz	d	41.8
3.4_degrees_warming	warming	control	buzz	d	41.8
3.4_degrees_warming	warming	control	buzz	d	41.8
3.4_degrees_warming	warming	control	buzz	d	41.9
3.4_degrees_warming	warming	selectedected	buzz	e	41.4
3.4_degrees_warming	warming	selectedected	buzz	e	41.5
3.4_degrees_warming	warming	selectedected	buzz	e	41.7
3.4_degrees_warming	warming	selectedected	buzz	e	41.7
3.4_degrees_warming	warming	selectedected	buzz	e	41.8
3.4_degrees_warming	warming	selectedected	buzz	e	41.8
3.4_degrees_warming	warming	selectedected	buzz	e	41.8
3.4_degrees_warming	warming	selectedected	buzz	e	41.9
3.4_degrees_warming	warming	selectedected	buzz	e	41.9
3.4_degrees_warming	warming	selectedected	buzz	e	41.9
3.4_degrees_warming	warming	selectedected	buzz	e	41.9
3.4_degrees_warming	warming	selectedected	buzz	e	41.9
3.4_degrees_warming	warming	selectedected	buzz	e	42
3.4_degrees_warming	warming	selectedected	buzz	e	42
3.4_degrees_warming	warming	selectedected	buzz	e	42
3.4_degrees_warming	warming	selectedected	buzz	f	41
3.4_degrees_warming	warming	selectedected	buzz	f	41.2
3.4_degrees_warming	warming	selectedected	buzz	f	41.3
3.4_degrees_warming	warming	selectedected	buzz	f	41.4
3.4_degrees_warming	warming	selectedected	buzz	f	41.4
3.4_degrees_warming	warming	selectedected	buzz	f	41.6
3.4_degrees_warming	warming	selectedected	buzz	f	41.6
3.4_degrees_warming	warming	selectedected	buzz	f	41.6
3.4_degrees_warming	warming	selectedected	buzz	f	41.6
3.4_degrees_warming	warming	selectedected	buzz	f	41.6
3.4_degrees_warming	warming	selectedected	buzz	f	41.7
3.4_degrees_warming	warming	selectedected	buzz	f	41.8
3.4_degrees_warming	warming	selectedected	buzz	f	41.8
3.4_degrees_warming	warming	selectedected	buzz	f	41.9
3.4_degrees_warming	warming	selectedected	buzz	f	42
3.4_degrees_warming	warming	selectedected	buzz	f	42.1
3.4_degrees_warming	warming	selectedected	buzz	g	41.2
3.4_degrees_warming	warming	selectedected	buzz	g	41.4
3.4_degrees_warming	warming	selectedected	buzz	g	41.4
3.4_degrees_warming	warming	selectedected	buzz	g	41.5
3.4_degrees_warming	warming	selectedected	buzz	g	41.7
3.4_degrees_warming	warming	selectedected	buzz	g	41.8
3.4_degrees_warming	warming	selectedected	buzz	g	41.9
3.4_degrees_warming	warming	selectedected	buzz	g	41.9
3.4_degrees_warming	warming	selectedected	buzz	g	42
3.4_degrees_warming	warming	selectedected	buzz	g	42
3.4_degrees_warming	warming	selectedected	buzz	g	42.1
3.4_degrees_warming	warming	selectedected	buzz	h	40.6
3.4_degrees_warming	warming	selectedected	buzz	h	41
3.4_degrees_warming	warming	selectedected	buzz	h	41.1
3.4_degrees_warming	warming	selectedected	buzz	h	41.1
3.4_degrees_warming	warming	selectedected	buzz	h	41.2
3.4_degrees_warming	warming	selectedected	buzz	h	41.5
3.4_degrees_warming	warming	selectedected	buzz	h	41.5
3.4_degrees_warming	warming	selectedected	buzz	h	41.5
3.4_degrees_warming	warming	selectedected	buzz	h	41.8
3.4_degrees_warming	warming	selectedected	buzz	h	41.9
3.4_degrees_warming	warming	selectedected	buzz	h	42
3.4_degrees_warming	warming	selectedected	buzz	h	42
3.4_degrees_warming	warming	selectedected	buzz	h	42
4.2_degrees_warming	control	control	buzz	a	41.2
4.2_degrees_warming	control	control	buzz	a	41.2
4.2_degrees_warming	control	control	buzz	a	41.4
4.2_degrees_warming	control	control	buzz	a	41.3
4.2_degrees_warming	control	control	buzz	a	41.3
4.2_degrees_warming	control	control	buzz	a	41.3
4.2_degrees_warming	control	control	buzz	a	41.4
4.2_degrees_warming	control	control	buzz	a	41.1
4.2_degrees_warming	control	control	buzz	a	41.2
4.2_degrees_warming	control	control	buzz	a	41.1
4.2_degrees_warming	control	control	buzz	a	41.5
4.2_degrees_warming	control	control	buzz	a	41.4
4.2_degrees_warming	control	control	buzz	a	41.6
4.2_degrees_warming	control	control	buzz	a	41.2
4.2_degrees_warming	control	control	buzz	a	41.5
4.2_degrees_warming	control	control	buzz	a	41.4
4.2_degrees_warming	control	control	buzz	a	41.2
4.2_degrees_warming	control	control	buzz	a	41.2
4.2_degrees_warming	control	control	buzz	a	41.3
4.2_degrees_warming	control	control	buzz	a	41.2
4.2_degrees_warming	control	control	buzz	b	41.4
4.2_degrees_warming	control	control	buzz	b	41.6
4.2_degrees_warming	control	control	buzz	b	41.6
4.2_degrees_warming	control	control	buzz	b	41.4
4.2_degrees_warming	control	control	buzz	b	41.1
4.2_degrees_warming	control	control	buzz	b	41.5
4.2_degrees_warming	control	control	buzz	b	41.4
4.2_degrees_warming	control	control	buzz	b	41.5
4.2_degrees_warming	control	control	buzz	b	41.4
4.2_degrees_warming	control	control	buzz	b	41.5
4.2_degrees_warming	control	control	buzz	b	41.4
4.2_degrees_warming	control	control	buzz	b	41.4
4.2_degrees_warming	control	control	buzz	b	41.6
4.2_degrees_warming	control	control	buzz	b	41.4
4.2_degrees_warming	control	control	buzz	c	41.5
4.2_degrees_warming	control	control	buzz	c	41.4
4.2_degrees_warming	control	control	buzz	c	41.5
4.2_degrees_warming	control	control	buzz	c	41.5
4.2_degrees_warming	control	control	buzz	c	41.2
4.2_degrees_warming	control	control	buzz	c	41.3
4.2_degrees_warming	control	control	buzz	c	41.3
4.2_degrees_warming	control	control	buzz	c	41.1
4.2_degrees_warming	control	control	buzz	c	41.4
4.2_degrees_warming	control	control	buzz	c	41.5
4.2_degrees_warming	control	control	buzz	c	41.3
4.2_degrees_warming	control	control	buzz	c	41.3
4.2_degrees_warming	control	control	buzz	c	41.6
4.2_degrees_warming	control	control	buzz	c	41.4
4.2_degrees_warming	control	control	buzz	c	41.5
4.2_degrees_warming	control	control	buzz	c	41.5
4.2_degrees_warming	control	control	buzz	c	41.3
4.2_degrees_warming	control	control	buzz	c	41.3
4.2_degrees_warming	control	control	buzz	c	41.3
4.2_degrees_warming	control	control	buzz	c	41.4
4.2_degrees_warming	control	control	buzz	d	41.4
4.2_degrees_warming	control	control	buzz	d	41.4
4.2_degrees_warming	control	control	buzz	d	41.6
4.2_degrees_warming	control	control	buzz	d	41.3
4.2_degrees_warming	control	control	buzz	d	41.2
4.2_degrees_warming	control	control	buzz	d	41.2
4.2_degrees_warming	control	control	buzz	d	41
4.2_degrees_warming	control	control	buzz	d	41.1
4.2_degrees_warming	control	control	buzz	d	41.3
4.2_degrees_warming	control	control	buzz	d	41.6
4.2_degrees_warming	control	control	buzz	d	41.2
4.2_degrees_warming	control	control	buzz	d	41.2
4.2_degrees_warming	control	control	buzz	d	41.5
4.2_degrees_warming	control	selectedected	buzz	e	41.2
4.2_degrees_warming	control	selectedected	buzz	e	41.1
4.2_degrees_warming	control	selectedected	buzz	e	41.6
4.2_degrees_warming	control	selectedected	buzz	e	41.5
4.2_degrees_warming	control	selectedected	buzz	e	41.2
4.2_degrees_warming	control	selectedected	buzz	e	41.5
4.2_degrees_warming	control	selectedected	buzz	e	41.2
4.2_degrees_warming	control	selectedected	buzz	e	41.6
4.2_degrees_warming	control	selectedected	buzz	e	41.4
4.2_degrees_warming	control	selectedected	buzz	e	41.5
4.2_degrees_warming	control	selectedected	buzz	e	41.4
4.2_degrees_warming	control	selectedected	buzz	e	41.4
4.2_degrees_warming	control	selectedected	buzz	e	41.5
4.2_degrees_warming	control	selectedected	buzz	e	41.6
4.2_degrees_warming	control	selectedected	buzz	e	41.4
4.2_degrees_warming	control	selectedected	buzz	e	41.4
4.2_degrees_warming	control	selectedected	buzz	e	41.5
4.2_degrees_warming	control	selectedected	buzz	e	41.1
4.2_degrees_warming	control	selectedected	buzz	e	41.6
4.2_degrees_warming	control	selectedected	buzz	e	41.3
4.2_degrees_warming	control	selectedected	buzz	f	41.3
4.2_degrees_warming	control	selectedected	buzz	f	41.5
4.2_degrees_warming	control	selectedected	buzz	f	41.3
4.2_degrees_warming	control	selectedected	buzz	f	41.2
4.2_degrees_warming	control	selectedected	buzz	f	41.2
4.2_degrees_warming	control	selectedected	buzz	f	41.3
4.2_degrees_warming	control	selectedected	buzz	f	41.4
4.2_degrees_warming	control	selectedected	buzz	f	41.2
4.2_degrees_warming	control	selectedected	buzz	f	41.2
4.2_degrees_warming	control	selectedected	buzz	f	41.3
4.2_degrees_warming	control	selectedected	buzz	f	41.3
4.2_degrees_warming	control	selectedected	buzz	f	41.4
4.2_degrees_warming	control	selectedected	buzz	f	41.4
4.2_degrees_warming	control	selectedected	buzz	f	41.1
4.2_degrees_warming	control	selectedected	buzz	f	41.3
4.2_degrees_warming	control	selectedected	buzz	f	41.6
4.2_degrees_warming	control	selectedected	buzz	f	41.4
4.2_degrees_warming	control	selectedected	buzz	f	41.1
4.2_degrees_warming	control	selectedected	buzz	f	41.5
4.2_degrees_warming	control	selectedected	buzz	f	41.6
4.2_degrees_warming	control	selectedected	buzz	h	41.7
4.2_degrees_warming	control	selectedected	buzz	h	41.4
4.2_degrees_warming	control	selectedected	buzz	h	41.5
4.2_degrees_warming	control	selectedected	buzz	h	41.3
4.2_degrees_warming	control	selectedected	buzz	h	41.1
4.2_degrees_warming	control	selectedected	buzz	h	41.3
4.2_degrees_warming	control	selectedected	buzz	h	41.3
4.2_degrees_warming	control	selectedected	buzz	h	41.3
4.2_degrees_warming	control	selectedected	buzz	h	41.1
4.2_degrees_warming	control	selectedected	buzz	h	41.6
4.2_degrees_warming	control	selectedected	buzz	h	41.4
4.2_degrees_warming	control	selectedected	buzz	h	41.3
4.2_degrees_warming	control	selectedected	buzz	h	41.2
4.2_degrees_warming	control	selectedected	buzz	h	41.5
4.2_degrees_warming	control	selectedected	buzz	h	41.3
4.2_degrees_warming	control	selectedected	buzz	h	41.5
4.2_degrees_warming	control	selectedected	buzz	h	41.5
4.2_degrees_warming	control	selectedected	buzz	h	41.2
4.2_degrees_warming	control	selectedected	buzz	h	41.4
4.2_degrees_warming	control	selectedected	buzz	h	41.2
2.2_degrees_warming	control	control	mel	a	40.8
2.2_degrees_warming	control	control	mel	a	40.8
2.2_degrees_warming	control	control	mel	a	40.8
2.2_degrees_warming	control	control	mel	a	40.9
2.2_degrees_warming	control	control	mel	a	40.9
2.2_degrees_warming	control	control	mel	a	41.1
2.2_degrees_warming	control	control	mel	a	41.2
2.2_degrees_warming	control	control	mel	a	40.6
2.2_degrees_warming	control	control	mel	a	40.6
2.2_degrees_warming	control	control	mel	a	40.7
2.2_degrees_warming	control	control	mel	a	40.8
2.2_degrees_warming	control	control	mel	a	40.8
2.2_degrees_warming	control	control	mel	a	41
2.2_degrees_warming	control	control	mel	a	41
2.2_degrees_warming	control	control	mel	a	40.8
2.2_degrees_warming	control	control	mel	a	40.8
2.2_degrees_warming	control	control	mel	a	40.9
2.2_degrees_warming	control	control	mel	a	40.9
2.2_degrees_warming	control	control	mel	a	41
2.2_degrees_warming	control	control	mel	a	41.2
2.2_degrees_warming	control	control	mel	a	41.3
2.2_degrees_warming	control	control	mel	b	40.6
2.2_degrees_warming	control	control	mel	b	40.9
2.2_degrees_warming	control	control	mel	b	40.9
2.2_degrees_warming	control	control	mel	b	41
2.2_degrees_warming	control	control	mel	b	41
2.2_degrees_warming	control	control	mel	b	41.1
2.2_degrees_warming	control	control	mel	b	41.1
2.2_degrees_warming	control	control	mel	b	40.6
2.2_degrees_warming	control	control	mel	b	40.7
2.2_degrees_warming	control	control	mel	b	40.7
2.2_degrees_warming	control	control	mel	b	40.8
2.2_degrees_warming	control	control	mel	b	40.9
2.2_degrees_warming	control	control	mel	b	41
2.2_degrees_warming	control	control	mel	b	41.1
2.2_degrees_warming	control	control	mel	b	40.8
2.2_degrees_warming	control	control	mel	b	40.9
2.2_degrees_warming	control	control	mel	b	40.9
2.2_degrees_warming	control	control	mel	b	41.1
2.2_degrees_warming	control	control	mel	b	41.1
2.2_degrees_warming	control	control	mel	b	41.2
2.2_degrees_warming	control	control	mel	b	41.4
2.2_degrees_warming	control	control	mel	c	40.9
2.2_degrees_warming	control	control	mel	c	40.9
2.2_degrees_warming	control	control	mel	c	41
2.2_degrees_warming	control	control	mel	c	41.2
2.2_degrees_warming	control	control	mel	c	41.2
2.2_degrees_warming	control	control	mel	c	41.3
2.2_degrees_warming	control	control	mel	c	41.4
2.2_degrees_warming	control	control	mel	c	40.7
2.2_degrees_warming	control	control	mel	c	40.7
2.2_degrees_warming	control	control	mel	c	40.8
2.2_degrees_warming	control	control	mel	c	40.9
2.2_degrees_warming	control	control	mel	c	40.9
2.2_degrees_warming	control	control	mel	c	41.1
2.2_degrees_warming	control	control	mel	c	41.3
2.2_degrees_warming	control	control	mel	c	40.7
2.2_degrees_warming	control	control	mel	c	40.8
2.2_degrees_warming	control	control	mel	c	40.8
2.2_degrees_warming	control	control	mel	c	40.9
2.2_degrees_warming	control	control	mel	c	41.1
2.2_degrees_warming	control	control	mel	c	41.2
2.2_degrees_warming	control	control	mel	c	41.2
2.2_degrees_warming	control	control	mel	d	40.7
2.2_degrees_warming	control	control	mel	d	41
2.2_degrees_warming	control	control	mel	d	41.1
2.2_degrees_warming	control	control	mel	d	41.1
2.2_degrees_warming	control	control	mel	d	41.1
2.2_degrees_warming	control	control	mel	d	41.2
2.2_degrees_warming	control	control	mel	d	41.3
2.2_degrees_warming	control	control	mel	d	40.6
2.2_degrees_warming	control	control	mel	d	40.8
2.2_degrees_warming	control	control	mel	d	40.8
2.2_degrees_warming	control	control	mel	d	40.9
2.2_degrees_warming	control	control	mel	d	41
2.2_degrees_warming	control	control	mel	d	41.1
2.2_degrees_warming	control	control	mel	d	41.1
2.2_degrees_warming	control	control	mel	d	40.3
2.2_degrees_warming	control	control	mel	d	40.9
2.2_degrees_warming	control	control	mel	d	40.9
2.2_degrees_warming	control	control	mel	d	40.9
2.2_degrees_warming	control	control	mel	d	41
2.2_degrees_warming	control	control	mel	d	41
2.2_degrees_warming	control	control	mel	d	41.3
2.2_degrees_warming	control	selected	mel	e	40.6
2.2_degrees_warming	control	selected	mel	e	40.7
2.2_degrees_warming	control	selected	mel	e	40.8
2.2_degrees_warming	control	selected	mel	e	41
2.2_degrees_warming	control	selected	mel	e	41
2.2_degrees_warming	control	selected	mel	e	41.2
2.2_degrees_warming	control	selected	mel	e	40.6
2.2_degrees_warming	control	selected	mel	e	40.8
2.2_degrees_warming	control	selected	mel	e	40.9
2.2_degrees_warming	control	selected	mel	e	40.9
2.2_degrees_warming	control	selected	mel	e	40.9
2.2_degrees_warming	control	selected	mel	e	41
2.2_degrees_warming	control	selected	mel	e	41.1
2.2_degrees_warming	control	selected	mel	e	40.7
2.2_degrees_warming	control	selected	mel	e	40.7
2.2_degrees_warming	control	selected	mel	e	40.8
2.2_degrees_warming	control	selected	mel	e	40.8
2.2_degrees_warming	control	selected	mel	e	40.9
2.2_degrees_warming	control	selected	mel	e	40.9
2.2_degrees_warming	control	selected	mel	e	41
2.2_degrees_warming	control	selected	mel	f	40.4
2.2_degrees_warming	control	selected	mel	f	40.6
2.2_degrees_warming	control	selected	mel	f	40.7
2.2_degrees_warming	control	selected	mel	f	40.9
2.2_degrees_warming	control	selected	mel	f	41
2.2_degrees_warming	control	selected	mel	f	41.1
2.2_degrees_warming	control	selected	mel	f	41.4
2.2_degrees_warming	control	selected	mel	f	39.7
2.2_degrees_warming	control	selected	mel	f	40.8
2.2_degrees_warming	control	selected	mel	f	40.8
2.2_degrees_warming	control	selected	mel	f	40.9
2.2_degrees_warming	control	selected	mel	f	41.1
2.2_degrees_warming	control	selected	mel	f	41.2
2.2_degrees_warming	control	selected	mel	f	41.3
2.2_degrees_warming	control	selected	mel	f	40.8
2.2_degrees_warming	control	selected	mel	f	41
2.2_degrees_warming	control	selected	mel	f	41.1
2.2_degrees_warming	control	selected	mel	f	41.1
2.2_degrees_warming	control	selected	mel	f	41.1
2.2_degrees_warming	control	selected	mel	f	41.1
2.2_degrees_warming	control	selected	mel	f	41.1
2.2_degrees_warming	control	selected	mel	g	41
2.2_degrees_warming	control	selected	mel	g	41
2.2_degrees_warming	control	selected	mel	g	41.1
2.2_degrees_warming	control	selected	mel	g	41.1
2.2_degrees_warming	control	selected	mel	g	41.1
2.2_degrees_warming	control	selected	mel	g	41.2
2.2_degrees_warming	control	selected	mel	g	39.9
2.2_degrees_warming	control	selected	mel	g	40.6
2.2_degrees_warming	control	selected	mel	g	40.8
2.2_degrees_warming	control	selected	mel	g	40.9
2.2_degrees_warming	control	selected	mel	g	41
2.2_degrees_warming	control	selected	mel	g	41.1
2.2_degrees_warming	control	selected	mel	g	41.1
2.2_degrees_warming	control	selected	mel	g	40.5
2.2_degrees_warming	control	selected	mel	g	40.9
2.2_degrees_warming	control	selected	mel	g	41
2.2_degrees_warming	control	selected	mel	g	41.2
2.2_degrees_warming	control	selected	mel	g	41.2
2.2_degrees_warming	control	selected	mel	g	41.3
2.2_degrees_warming	control	selected	mel	g	41.3
2.2_degrees_warming	control	selected	mel	h	40.9
2.2_degrees_warming	control	selected	mel	h	41.1
2.2_degrees_warming	control	selected	mel	h	41.1
2.2_degrees_warming	control	selected	mel	h	41.2
2.2_degrees_warming	control	selected	mel	h	41.2
2.2_degrees_warming	control	selected	mel	h	41.3
2.2_degrees_warming	control	selected	mel	h	41.4
2.2_degrees_warming	control	selected	mel	h	40.7
2.2_degrees_warming	control	selected	mel	h	40.7
2.2_degrees_warming	control	selected	mel	h	40.9
2.2_degrees_warming	control	selected	mel	h	40.9
2.2_degrees_warming	control	selected	mel	h	40.9
2.2_degrees_warming	control	selected	mel	h	41
2.2_degrees_warming	control	selected	mel	h	41.1
2.2_degrees_warming	control	selected	mel	h	40.9
2.2_degrees_warming	control	selected	mel	h	41
2.2_degrees_warming	control	selected	mel	h	41.1
2.2_degrees_warming	control	selected	mel	h	41.1
2.2_degrees_warming	control	selected	mel	h	41.2
2.2_degrees_warming	control	selected	mel	h	41.3
2.2_degrees_warming	control	selected	mel	h	41.4
2.2_degrees_warming	warming	control	mel	a	40.9
2.2_degrees_warming	warming	control	mel	a	41.2
2.2_degrees_warming	warming	control	mel	a	41.2
2.2_degrees_warming	warming	control	mel	a	41.3
2.2_degrees_warming	warming	control	mel	a	41.3
2.2_degrees_warming	warming	control	mel	a	41.3
2.2_degrees_warming	warming	control	mel	a	41.5
2.2_degrees_warming	warming	control	mel	a	40.2
2.2_degrees_warming	warming	control	mel	a	40.7
2.2_degrees_warming	warming	control	mel	a	41
2.2_degrees_warming	warming	control	mel	a	41
2.2_degrees_warming	warming	control	mel	a	41.2
2.2_degrees_warming	warming	control	mel	a	41.2
2.2_degrees_warming	warming	control	mel	a	41.4
2.2_degrees_warming	warming	control	mel	a	40.8
2.2_degrees_warming	warming	control	mel	a	41.1
2.2_degrees_warming	warming	control	mel	a	41.1
2.2_degrees_warming	warming	control	mel	a	41.2
2.2_degrees_warming	warming	control	mel	a	41.3
2.2_degrees_warming	warming	control	mel	a	41.4
2.2_degrees_warming	warming	control	mel	a	41.5
2.2_degrees_warming	warming	control	mel	b	40.9
2.2_degrees_warming	warming	control	mel	b	40.9
2.2_degrees_warming	warming	control	mel	b	41.2
2.2_degrees_warming	warming	control	mel	b	41.2
2.2_degrees_warming	warming	control	mel	b	41.3
2.2_degrees_warming	warming	control	mel	b	41.4
2.2_degrees_warming	warming	control	mel	b	41.5
2.2_degrees_warming	warming	control	mel	b	40.9
2.2_degrees_warming	warming	control	mel	b	41
2.2_degrees_warming	warming	control	mel	b	41
2.2_degrees_warming	warming	control	mel	b	41.1
2.2_degrees_warming	warming	control	mel	b	41.2
2.2_degrees_warming	warming	control	mel	b	41.2
2.2_degrees_warming	warming	control	mel	b	41.4
2.2_degrees_warming	warming	control	mel	b	41
2.2_degrees_warming	warming	control	mel	b	41.1
2.2_degrees_warming	warming	control	mel	b	41.2
2.2_degrees_warming	warming	control	mel	b	41.3
2.2_degrees_warming	warming	control	mel	b	41.3
2.2_degrees_warming	warming	control	mel	b	41.4
2.2_degrees_warming	warming	control	mel	b	41.4
2.2_degrees_warming	warming	control	mel	c	41
2.2_degrees_warming	warming	control	mel	c	41
2.2_degrees_warming	warming	control	mel	c	41.1
2.2_degrees_warming	warming	control	mel	c	41.2
2.2_degrees_warming	warming	control	mel	c	41.2
2.2_degrees_warming	warming	control	mel	c	41.2
2.2_degrees_warming	warming	control	mel	c	41.3
2.2_degrees_warming	warming	control	mel	c	40.9
2.2_degrees_warming	warming	control	mel	c	40.9
2.2_degrees_warming	warming	control	mel	c	41.1
2.2_degrees_warming	warming	control	mel	c	41.1
2.2_degrees_warming	warming	control	mel	c	41.1
2.2_degrees_warming	warming	control	mel	c	41.2
2.2_degrees_warming	warming	control	mel	c	41.3
2.2_degrees_warming	warming	control	mel	c	41
2.2_degrees_warming	warming	control	mel	c	41
2.2_degrees_warming	warming	control	mel	c	41
2.2_degrees_warming	warming	control	mel	c	41
2.2_degrees_warming	warming	control	mel	c	41.2
2.2_degrees_warming	warming	control	mel	c	41.4
2.2_degrees_warming	warming	control	mel	c	41.4
2.2_degrees_warming	warming	control	mel	d	41
2.2_degrees_warming	warming	control	mel	d	41.2
2.2_degrees_warming	warming	control	mel	d	41.3
2.2_degrees_warming	warming	control	mel	d	41.3
2.2_degrees_warming	warming	control	mel	d	41.3
2.2_degrees_warming	warming	control	mel	d	41.4
2.2_degrees_warming	warming	control	mel	d	41.5
2.2_degrees_warming	warming	control	mel	d	40.9
2.2_degrees_warming	warming	control	mel	d	41
2.2_degrees_warming	warming	control	mel	d	41
2.2_degrees_warming	warming	control	mel	d	41.1
2.2_degrees_warming	warming	control	mel	d	41.1
2.2_degrees_warming	warming	control	mel	d	41.2
2.2_degrees_warming	warming	control	mel	d	41.3
2.2_degrees_warming	warming	control	mel	d	41.2
2.2_degrees_warming	warming	control	mel	d	41.3
2.2_degrees_warming	warming	control	mel	d	41.3
2.2_degrees_warming	warming	control	mel	d	41.3
2.2_degrees_warming	warming	control	mel	d	41.3
2.2_degrees_warming	warming	control	mel	d	41.4
2.2_degrees_warming	warming	control	mel	d	41.5
2.2_degrees_warming	warming	selected	mel	e	41.1
2.2_degrees_warming	warming	selected	mel	e	41.1
2.2_degrees_warming	warming	selected	mel	e	41.2
2.2_degrees_warming	warming	selected	mel	e	41.2
2.2_degrees_warming	warming	selected	mel	e	41.3
2.2_degrees_warming	warming	selected	mel	e	41.5
2.2_degrees_warming	warming	selected	mel	e	41.6
2.2_degrees_warming	warming	selected	mel	e	40.9
2.2_degrees_warming	warming	selected	mel	e	41.1
2.2_degrees_warming	warming	selected	mel	e	41.2
2.2_degrees_warming	warming	selected	mel	e	41.2
2.2_degrees_warming	warming	selected	mel	e	41.3
2.2_degrees_warming	warming	selected	mel	e	41.3
2.2_degrees_warming	warming	selected	mel	e	41.4
2.2_degrees_warming	warming	selected	mel	e	40.9
2.2_degrees_warming	warming	selected	mel	e	41
2.2_degrees_warming	warming	selected	mel	e	41
2.2_degrees_warming	warming	selected	mel	e	41.1
2.2_degrees_warming	warming	selected	mel	e	41.2
2.2_degrees_warming	warming	selected	mel	e	41.2
2.2_degrees_warming	warming	selected	mel	e	41.4
2.2_degrees_warming	warming	selected	mel	f	41
2.2_degrees_warming	warming	selected	mel	f	41.1
2.2_degrees_warming	warming	selected	mel	f	41.1
2.2_degrees_warming	warming	selected	mel	f	41.2
2.2_degrees_warming	warming	selected	mel	f	41.5
2.2_degrees_warming	warming	selected	mel	f	41.5
2.2_degrees_warming	warming	selected	mel	f	41.5
2.2_degrees_warming	warming	selected	mel	f	40.9
2.2_degrees_warming	warming	selected	mel	f	41
2.2_degrees_warming	warming	selected	mel	f	41.1
2.2_degrees_warming	warming	selected	mel	f	41.1
2.2_degrees_warming	warming	selected	mel	f	41.1
2.2_degrees_warming	warming	selected	mel	f	41.1
2.2_degrees_warming	warming	selected	mel	f	41.2
2.2_degrees_warming	warming	selected	mel	f	41.1
2.2_degrees_warming	warming	selected	mel	f	41.1
2.2_degrees_warming	warming	selected	mel	f	41.1
2.2_degrees_warming	warming	selected	mel	f	41.1
2.2_degrees_warming	warming	selected	mel	f	41.2
2.2_degrees_warming	warming	selected	mel	f	41.4
2.2_degrees_warming	warming	selected	mel	f	41.4
2.2_degrees_warming	warming	selected	mel	g	41.1
2.2_degrees_warming	warming	selected	mel	g	41.1
2.2_degrees_warming	warming	selected	mel	g	41.2
2.2_degrees_warming	warming	selected	mel	g	41.3
2.2_degrees_warming	warming	selected	mel	g	41.3
2.2_degrees_warming	warming	selected	mel	g	41.3
2.2_degrees_warming	warming	selected	mel	g	41.5
2.2_degrees_warming	warming	selected	mel	g	40.9
2.2_degrees_warming	warming	selected	mel	g	41
2.2_degrees_warming	warming	selected	mel	g	41
2.2_degrees_warming	warming	selected	mel	g	41
2.2_degrees_warming	warming	selected	mel	g	41.2
2.2_degrees_warming	warming	selected	mel	g	41.2
2.2_degrees_warming	warming	selected	mel	g	41.3
2.2_degrees_warming	warming	selected	mel	g	40.9
2.2_degrees_warming	warming	selected	mel	g	41
2.2_degrees_warming	warming	selected	mel	g	41.1
2.2_degrees_warming	warming	selected	mel	g	41.2
2.2_degrees_warming	warming	selected	mel	g	41.2
2.2_degrees_warming	warming	selected	mel	g	41.2
2.2_degrees_warming	warming	selected	mel	g	41.3
2.2_degrees_warming	warming	selected	mel	h	41.1
2.2_degrees_warming	warming	selected	mel	h	41.1
2.2_degrees_warming	warming	selected	mel	h	41.1
2.2_degrees_warming	warming	selected	mel	h	41.2
2.2_degrees_warming	warming	selected	mel	h	41.2
2.2_degrees_warming	warming	selected	mel	h	41.2
2.2_degrees_warming	warming	selected	mel	h	41.3
2.2_degrees_warming	warming	selected	mel	h	40.5
2.2_degrees_warming	warming	selected	mel	h	40.7
2.2_degrees_warming	warming	selected	mel	h	40.8
2.2_degrees_warming	warming	selected	mel	h	41
2.2_degrees_warming	warming	selected	mel	h	41
2.2_degrees_warming	warming	selected	mel	h	41
2.2_degrees_warming	warming	selected	mel	h	41.1
2.2_degrees_warming	warming	selected	mel	h	40.8
2.2_degrees_warming	warming	selected	mel	h	40.9
2.2_degrees_warming	warming	selected	mel	h	41
2.2_degrees_warming	warming	selected	mel	h	41.1
2.2_degrees_warming	warming	selected	mel	h	41.1
2.2_degrees_warming	warming	selected	mel	h	41.2
2.2_degrees_warming	warming	selected	mel	h	41.5

## Sheet: Table_1
species	ctmax	male_FTL50	Topt	average_lat	AMT	Tmax	Twarmest	Pann	Pwet_quarter	Pdry_quarter
D. bipectinata	38.9167	28.75	26.01	15.31	237.006	333.155	274.018	1826.5	996.494	118.673
D. birchii	38.1074	25.8	25.33	17.63	237.042	312.125	263.25	1945.54	1157.54	94.5
D. bunnanda	38.42	26.69	26.43	16.29	243.091	314	267.364	1913.55	1167.27	81.3636
D. buzzatii	41.2133	30.23	NA	29.02	185.804	302.781	234.762	822.692	355.423	83.2808
D. hydei	39.4867	28.58	26.48	32.29	130.494	272.929	205.74	937.63	357.669	132.545
D. melanogaster	39.89	29.57	27.08	30.84	138.805	281.694	215.218	980.057	392.578	126.183
D. pseudoannanassae	38.8207	28.21	24	15.27	243.256	316.897	263.564	2182.9	1067.67	191.308
D. serrata	38.6143	27.24	NA	24.31	220.319	308.936	251.106	1905.11	935.021	189.149
D. simulans	38.93	29.32	26.16	30.92	210.424	303.918	249.859	1341.06	661.788	118.247
D. sulfurigaster	38.0103	28.32	24.72	18.86	162.795	286.968	221.673	1051.2	427.074	122.488

## Sheet: Figure_S1
generation	temp	species	treat	rep	count in bottle	out of bottle	N
1	26	bip	control	1	500	0	500
1	26	bip	control	2	500	0	500
1	26	bip	control	3	500	0	500
1	26	bip	control	4	500	0	500
1	26	bip	selected	1	500	0	500
1	26	bip	selected	2	500	0	500
1	26	bip	selected	3	500	0	500
1	26	bip	selected	4	500	0	500
1	26	buzz	control	1	500	0	500
1	26	buzz	control	2	500	0	500
1	26	buzz	control	3	500	0	500
1	26	buzz	control	4	500	0	500
1	26	buzz	selected	1	500	0	500
1	26	buzz	selected	2	500	0	500
1	26	buzz	selected	3	500	0	500
1	26	buzz	selected	4	500	0	500
1	26	hyd	control	1	500	0	500
1	26	hyd	control	2	500	0	500
1	26	hyd	control	3	500	0	500
1	26	hyd	control	4	500	0	500
1	26	hyd	selected	1	500	0	500
1	26	hyd	selected	2	500	0	500
1	26	hyd	selected	3	500	0	500
1	26	hyd	selected	4	500	0	500
1	26	mel	control	1	500	0	500
1	26	mel	control	2	500	0	500
1	26	mel	control	3	500	0	500
1	26	mel	control	4	500	0	500
1	26	mel	selected	1	500	0	500
1	26	mel	selected	2	500	0	500
1	26	mel	selected	3	500	0	500
1	26	mel	selected	4	500	0	500
1	26	ps	control	1	500	0	500
1	26	ps	control	2	500	0	500
1	26	ps	control	3	500	0	500
1	26	ps	control	4	500	0	500
1	26	ps	selected	1	500	0	500
1	26	ps	selected	2	500	0	500
1	26	ps	selected	3	500	0	500
1	26	ps	selected	4	500	0	500
1	26	sulf	control	1	500	0	500
1	26	sulf	control	2	500	0	500
1	26	sulf	control	3	500	0	500
1	26	sulf	control	4	500	0	500
1	26	sulf	selected	1	500	0	500
1	26	sulf	selected	2	500	0	500
1	26	sulf	selected	3	500	0	500
1	26	sulf	selected	4	500	0	500
2	26.2	bip	control	1	413	137.791	550.791
2	26.2	bip	control	2	400	133.454	533.454
2	26.2	bip	control	3	356	118.774	474.774
2	26.2	bip	control	4	498	166.15	664.15
2	26.2	bip	selected	1	303	101.091	404.091
2	26.2	bip	selected	2	276	92.0832	368.083
2	26.2	bip	selected	3	285	95.0859	380.086
2	26.2	bip	selected	4	445	148.467	593.467
2	26.2	buzz	control	1	228	130.564	358.564
2	26.2	buzz	control	2	124	71.0085	195.009
2	26.2	buzz	control	3	227	129.991	356.991
2	26.2	buzz	control	4	228	130.564	358.564
2	26.2	buzz	selected	1	416	238.222	654.222
2	26.2	buzz	selected	2	333	190.692	523.692
2	26.2	buzz	selected	3	509	291.479	800.479
2	26.2	buzz	selected	4	592	339.009	931.009
2	26.2	hyd	control	1	232	1233.06	1465.06
2	26.2	hyd	control	2	209	1110.81	1319.81
2	26.2	hyd	control	3	192	1020.46	1212.46
2	26.2	hyd	control	4	223	1185.22	1408.22
2	26.2	hyd	selected	1	204	1084.24	1288.24
2	26.2	hyd	selected	2	259	1376.56	1635.56
2	26.2	hyd	selected	3	222	1179.91	1401.91
2	26.2	hyd	selected	4	288	1530.69	1818.69
2	26.2	mel	control	1	168	794	962
2	26.2	mel	control	2	262	1238.26	1500.26
2	26.2	mel	control	3	372	1758.14	2130.14
2	26.2	mel	control	4	317	1498.2	1815.2
2	26.2	mel	selected	1	177	836.536	1013.54
2	26.2	mel	selected	2	122	576.595	698.595
2	26.2	mel	selected	3	359	1696.7	2055.7
2	26.2	mel	selected	4	418	1975.55	2393.55
2	26.2	ps	control	1	289	353.109	642.109
2	26.2	ps	control	2	317	387.32	704.32
2	26.2	ps	control	3	315	384.877	699.877
2	26.2	ps	control	4	183	223.595	406.595
2	26.2	ps	selected	1	378	461.852	839.852
2	26.2	ps	selected	2	322	393.43	715.43
2	26.2	ps	selected	3	373	455.743	828.743
2	26.2	ps	selected	4	278	339.669	617.669
2	26.2	sulf	control	1	300	307.576	607.576
2	26.2	sulf	control	2	129	132.258	261.258
2	26.2	sulf	control	3	283	290.146	573.146
2	26.2	sulf	control	4	185	189.672	374.672
2	26.2	sulf	selected	1	179	183.52	362.52
2	26.2	sulf	selected	2	162	166.091	328.091
2	26.2	sulf	selected	3	365	374.217	739.217
2	26.2	sulf	selected	4	293	300.399	593.399
3	26.4	bip	control	1	711	237.214	948.214
3	26.4	bip	control	2	787	262.571	1049.57
3	26.4	bip	control	3	600	200.181	800.181
3	26.4	bip	control	4	536	178.828	714.828
3	26.4	bip	selected	1	516	172.156	688.156
3	26.4	bip	selected	2	646	215.528	861.528
3	26.4	bip	selected	3	591	197.178	788.178
3	26.4	bip	selected	4	285	95.0859	380.086
3	26.4	buzz	control	1	797	456.402	1253.4
3	26.4	buzz	control	2	643	368.214	1011.21
3	26.4	buzz	control	3	987	565.205	1552.21
3	26.4	buzz	control	4	718	411.162	1129.16
3	26.4	buzz	selected	1	913	522.829	1435.83
3	26.4	buzz	selected	2	1151	659.12	1810.12
3	26.4	buzz	selected	3	485	277.735	762.735
3	26.4	buzz	selected	4	1111	636.214	1747.21
3	26.4	hyd	control	1	408	2168.48	2576.48
3	26.4	hyd	control	2	469	2492.69	2961.69
3	26.4	hyd	control	3	136	722.826	858.826
3	26.4	hyd	control	4	205	1089.55	1294.55
3	26.4	hyd	selected	1	528	2806.26	3334.26
3	26.4	hyd	selected	2	305	1621.04	1926.04
3	26.4	hyd	selected	3	237	1259.63	1496.63
3	26.4	hyd	selected	4	141	749.4	890.4
3	26.4	mel	control	1	100	472.619	572.619
3	26.4	mel	control	2	50	236.31	286.31
3	26.4	mel	control	3	67	316.655	383.655
3	26.4	mel	control	4	56	264.667	320.667
3	26.4	mel	selected	1	102	482.071	584.071
3	26.4	mel	selected	2	57	269.393	326.393
3	26.4	mel	selected	3	66	311.929	377.929
3	26.4	mel	selected	4	80	378.095	458.095
3	26.4	ps	control	1	402	491.176	893.176
3	26.4	ps	control	2	264	322.563	586.563
3	26.4	ps	control	3	263	321.342	584.342
3	26.4	ps	control	4	166	202.824	368.824
3	26.4	ps	selected	1	335	409.313	744.313
3	26.4	ps	selected	2	269	328.673	597.673
3	26.4	ps	selected	3	285	348.222	633.222
3	26.4	ps	selected	4	155	189.384	344.384
3	26.4	sulf	control	1	203	208.126	411.126
3	26.4	sulf	control	2	206	211.202	417.202
3	26.4	sulf	control	3	257	263.49	520.49
3	26.4	sulf	control	4	229	234.783	463.783
3	26.4	sulf	selected	1	246	252.212	498.212
3	26.4	sulf	selected	2	123	126.106	249.106
3	26.4	sulf	selected	3	270	276.818	546.818
3	26.4	sulf	selected	4	429	439.833	868.833
4	26.6	bip	control	1	597	199.18	796.18
4	26.6	bip	control	2	747	249.225	996.225
4	26.6	bip	control	3	736	245.555	981.555
4	26.6	bip	control	4	801	267.241	1068.24
4	26.6	bip	selected	1	932	310.948	1242.95
4	26.6	bip	selected	2	817	272.58	1089.58
4	26.6	bip	selected	3	798	266.241	1064.24
4	26.6	bip	selected	4	914	304.942	1218.94
4	26.6	buzz	control	1	477	273.154	750.154
4	26.6	buzz	control	2	950	544.017	1494.02
4	26.6	buzz	control	3	546	312.667	858.667
4	26.6	buzz	control	4	202	115.675	317.675
4	26.6	buzz	selected	1	649	371.65	1020.65
4	26.6	buzz	selected	2	491	281.171	772.171
4	26.6	buzz	selected	3	1070	612.735	1682.74
4	26.6	buzz	selected	4	988	565.778	1553.78
4	26.6	hyd	control	1	224	1190.54	1414.54
4	26.6	hyd	control	2	430	2285.4	2715.4
4	26.6	hyd	control	3	66	350.783	416.783
4	26.6	hyd	control	4	206	1094.87	1300.87
4	26.6	hyd	selected	1	97	515.545	612.545
4	26.6	hyd	selected	2	213	1132.07	1345.07
4	26.6	hyd	selected	3	738	3922.39	4660.39
4	26.6	hyd	selected	4	294	1562.58	1856.58
4	26.6	mel	control	1	81	382.821	463.821
4	26.6	mel	control	2	128	604.952	732.952
4	26.6	mel	control	3	111	524.607	635.607
4	26.6	mel	control	4	127	600.226	727.226
4	26.6	mel	selected	1	461	2178.77	2639.77
4	26.6	mel	selected	2	94	444.262	538.262
4	26.6	mel	selected	3	75	354.464	429.464
4	26.6	mel	selected	4	152	718.381	870.381
4	26.6	ps	control	1	575	702.553	1277.55
4	26.6	ps	control	2	304	371.437	675.437
4	26.6	ps	control	3	411	502.173	913.173
4	26.6	ps	control	4	438	535.162	973.162
4	26.6	ps	selected	1	374	456.965	830.965
4	26.6	ps	selected	2	386	471.627	857.627
4	26.6	ps	selected	3	523	639.018	1162.02
4	26.6	ps	selected	4	529	646.349	1175.35
4	26.6	sulf	control	1	710	727.929	1437.93
4	26.6	sulf	control	2	531	544.409	1075.41
4	26.6	sulf	control	4	455	466.49	921.49
4	26.6	sulf	selected	1	208	213.253	421.253
4	26.6	sulf	selected	2	459	470.591	929.591
4	26.6	sulf	selected	3	438	449.061	887.061
4	26.6	sulf	selected	4	443	454.187	897.187
5	26.8	bip	control	1	192	64.0579	256.058
5	26.8	bip	control	2	324	108.098	432.098
5	26.8	bip	control	3	598	199.514	797.514
5	26.8	bip	control	4	396	132.119	528.119
5	26.8	bip	selected	1	881	293.932	1174.93
5	26.8	bip	selected	2	201	67.0606	268.061
5	26.8	bip	selected	3	634	211.524	845.524
5	26.8	buzz	control	1	1482	848.667	2330.67
5	26.8	buzz	control	2	502	287.47	789.47
5	26.8	buzz	control	3	495	283.462	778.462
5	26.8	buzz	control	4	647	370.504	1017.5
5	26.8	buzz	selected	1	633	362.487	995.487
5	26.8	buzz	selected	2	698	399.709	1097.71
5	26.8	buzz	selected	3	586	335.573	921.573
5	26.8	buzz	selected	4	284	162.632	446.632
5	26.8	hyd	control	1	339	1801.75	2140.75
5	26.8	hyd	control	2	188	999.2	1187.2
5	26.8	hyd	control	3	274	1456.28	1730.28
5	26.8	hyd	control	4	229	1217.11	1446.11
5	26.8	hyd	selected	1	209	1110.81	1319.81
5	26.8	hyd	selected	2	199	1057.66	1256.66
5	26.8	hyd	selected	3	117	621.843	738.843
5	26.8	hyd	selected	4	251	1334.04	1585.04
5	26.8	mel	control	1	199	940.512	1139.51
5	26.8	mel	control	2	241	1139.01	1380.01
5	26.8	mel	control	3	133	628.583	761.583
5	26.8	mel	control	4	243	1148.46	1391.46
5	26.8	mel	selected	1	241	1139.01	1380.01
5	26.8	mel	selected	2	243	1148.46	1391.46
5	26.8	mel	selected	3	130	614.405	744.405
5	26.8	mel	selected	4	175	827.083	1002.08
5	26.8	ps	control	1	545	665.898	1210.9
5	26.8	ps	control	2	536	654.901	1190.9
5	26.8	ps	control	3	636	777.085	1413.08
5	26.8	ps	control	4	787	961.581	1748.58
5	26.8	ps	selected	1	662	808.852	1470.85
5	26.8	ps	selected	2	372	454.521	826.521
5	26.8	ps	selected	3	1034	1263.37	2297.37
5	26.8	ps	selected	4	541	661.011	1202.01
5	26.8	sulf	control	1	258	264.515	522.515
5	26.8	sulf	control	2	121	124.056	245.056
5	26.8	sulf	control	4	736	754.586	1490.59
5	26.8	sulf	selected	1	95	97.399	192.399
5	26.8	sulf	selected	2	375	384.47	759.47
5	26.8	sulf	selected	3	71	72.7929	143.793
5	26.8	sulf	selected	4	91	93.298	184.298
6	27	bip	control	1	839	279.92	1118.92
6	27	bip	control	2	729	243.22	972.22
6	27	bip	control	3	518	172.823	690.823
6	27	bip	control	4	1182	394.356	1576.36
6	27	bip	selected	1	776	258.901	1034.9
6	27	bip	selected	2	484	161.479	645.479
6	27	bip	selected	3	689	229.874	918.874
6	27	bip	selected	4	671	223.869	894.869
6	27	buzz	control	1	562	321.829	883.829
6	27	buzz	control	2	999	572.077	1571.08
6	27	buzz	control	3	1037	593.838	1630.84
6	27	buzz	control	4	757	433.496	1190.5
6	27	buzz	selected	1	530	303.504	833.504
6	27	buzz	selected	2	918	525.692	1443.69
6	27	buzz	selected	3	617	353.325	970.325
6	27	buzz	selected	4	1070	612.735	1682.74
6	27	hyd	control	1	414	2200.37	2614.37
6	27	hyd	control	2	432	2296.03	2728.03
6	27	hyd	control	3	244	1296.83	1540.83
6	27	hyd	control	4	271	1440.34	1711.34
6	27	hyd	selected	1	297	1578.52	1875.52
6	27	hyd	selected	2	190	1009.83	1199.83
6	27	hyd	selected	3	383	2035.6	2418.6
6	27	hyd	selected	4	396	2104.7	2500.7
6	27	mel	control	1	265	1252.44	1517.44
6	27	mel	control	2	307	1450.94	1757.94
6	27	mel	control	3	271	1280.8	1551.8
6	27	mel	control	4	250	1181.55	1431.55
6	27	mel	selected	1	232	1096.48	1328.48
6	27	mel	selected	2	321	1517.11	1838.11
6	27	mel	selected	3	288	1361.14	1649.14
6	27	mel	selected	4	417	1970.82	2387.82
6	27	ps	control	1	829	1012.9	1841.9
6	27	ps	control	2	913	1115.53	2028.53
6	27	ps	control	3	680	830.845	1510.85
6	27	ps	selected	1	529	646.349	1175.35
6	27	ps	selected	2	177	216.264	393.264
6	27	ps	selected	3	552	674.451	1226.45
6	27	ps	selected	4	234	285.908	519.908
6	27	sulf	control	1	241	247.086	488.086
6	27	sulf	control	2	303	310.652	613.652
6	27	sulf	control	3	349	357.813	706.813
6	27	sulf	control	4	217	222.48	439.48
6	27	sulf	selected	1	479	491.096	970.096
6	27	sulf	selected	2	226	231.707	457.707
6	27	sulf	selected	3	48	49.2121	97.2121
6	27	sulf	selected	4	126	129.182	255.182
7	27.2	bip	control	1	774	258.233	1032.23
7	27.2	bip	control	2	695	231.876	926.876
7	27.2	bip	control	4	764	254.897	1018.9
7	27.2	bip	selected	1	1375	458.748	1833.75
7	27.2	bip	selected	2	810	270.244	1080.24
7	27.2	bip	selected	3	553	184.5	737.5
7	27.2	bip	selected	4	565	188.504	753.504
7	27.2	buzz	control	1	352	201.573	553.573
7	27.2	buzz	control	2	740	423.761	1163.76
7	27.2	buzz	control	3	478	273.726	751.726
7	27.2	buzz	control	4	398	227.915	625.915
7	27.2	buzz	selected	1	867	496.487	1363.49
7	27.2	buzz	selected	2	583	333.855	916.855
7	27.2	buzz	selected	3	686	392.838	1078.84
7	27.2	buzz	selected	4	526	301.214	827.214
7	27.2	hyd	control	1	239	1270.26	1509.26
7	27.2	hyd	control	2	260	1381.87	1641.87
7	27.2	hyd	control	3	219	1163.96	1382.96
7	27.2	hyd	control	4	256	1360.61	1616.61
7	27.2	hyd	selected	1	362	1923.99	2285.99
7	27.2	hyd	selected	2	169	898.217	1067.22
7	27.2	hyd	selected	3	340	1807.06	2147.06
7	27.2	hyd	selected	4	254	1349.98	1603.98
7	27.2	mel	control	1	165	779.821	944.821
7	27.2	mel	control	2	32	151.238	183.238
7	27.2	mel	control	3	30	141.786	171.786
7	27.2	mel	control	4	90	425.357	515.357
7	27.2	mel	selected	1	286	1351.69	1637.69
7	27.2	mel	selected	2	244	1153.19	1397.19
7	27.2	mel	selected	3	135	638.036	773.036
7	27.2	mel	selected	4	292	1380.05	1672.05
7	27.2	ps	control	1	467	570.595	1037.6
7	27.2	ps	control	2	699	854.06	1553.06
7	27.2	ps	control	3	628	767.31	1395.31
7	27.2	ps	control	4	764	933.479	1697.48
7	27.2	ps	selected	1	424	518.056	942.056
7	27.2	ps	selected	2	550	672.007	1222.01
7	27.2	ps	selected	3	552	674.451	1226.45
7	27.2	ps	selected	4	654	799.077	1453.08
7	27.2	sulf	control	1	523	536.207	1059.21
7	27.2	sulf	control	2	589	603.874	1192.87
7	27.2	sulf	control	3	426	436.758	862.758
7	27.2	sulf	control	4	268	274.768	542.768
7	27.2	sulf	selected	1	483	495.197	978.197
7	27.2	sulf	selected	2	293	300.399	593.399
7	27.2	sulf	selected	3	358	367.04	725.04
7	27.2	sulf	selected	4	84	86.1212	170.121
8	27.4	bip	control	1	621	207.187	828.187
8	27.4	bip	control	2	604	201.515	805.515
8	27.4	bip	control	4	290	96.7541	386.754
8	27.4	bip	selected	1	917	305.943	1222.94
8	27.4	bip	selected	2	780	260.235	1040.24
8	27.4	bip	selected	3	555	185.167	740.167
8	27.4	bip	selected	4	523	174.491	697.491
8	27.4	buzz	control	1	179	102.504	281.504
8	27.4	buzz	control	2	388	222.188	610.188
8	27.4	buzz	control	3	226	129.419	355.419
8	27.4	buzz	control	4	142	81.3162	223.316
8	27.4	buzz	selected	1	379	217.034	596.034
8	27.4	buzz	selected	2	331	189.547	520.547
8	27.4	buzz	selected	3	446	255.402	701.402
8	27.4	buzz	selected	4	530	303.504	833.504
8	27.4	hyd	control	1	44	233.855	277.855
8	27.4	hyd	control	2	137	728.14	865.14
8	27.4	hyd	control	3	73	387.987	460.987
8	27.4	hyd	control	4	80	425.191	505.191
8	27.4	hyd	selected	1	63	334.838	397.838
8	27.4	hyd	selected	2	211	1121.44	1332.44
8	27.4	hyd	selected	3	219	1163.96	1382.96
8	27.4	hyd	selected	4	122	648.417	770.417
8	27.4	mel	control	1	54	255.214	309.214
8	27.4	mel	control	2	93	439.536	532.536
8	27.4	mel	control	3	210	992.5	1202.5
8	27.4	mel	control	4	117	552.964	669.964
8	27.4	mel	selected	1	82	387.548	469.548
8	27.4	mel	selected	2	75	354.464	429.464
8	27.4	mel	selected	3	175	827.083	1002.08
8	27.4	mel	selected	4	105	496.25	601.25
8	27.4	ps	control	1	182	222.373	404.373
8	27.4	ps	control	2	279	340.891	619.891
8	27.4	ps	control	3	335	409.313	744.313
8	27.4	ps	control	4	278	339.669	617.669
8	27.4	ps	selected	1	36	43.9859	79.9859
8	27.4	ps	selected	2	205	250.475	455.475
8	27.4	ps	selected	3	100	122.183	222.183
8	27.4	ps	selected	4	216	263.915	479.915
8	27.4	sulf	control	1	199	204.025	403.025
8	27.4	sulf	control	2	54	55.3636	109.364
8	27.4	sulf	control	3	95	97.399	192.399
8	27.4	sulf	control	4	240	246.061	486.061
8	27.4	sulf	selected	1	17	0	17
8	27.4	sulf	selected	2	10	0	10
8	27.4	sulf	selected	3	52	0	52
8	27.4	sulf	selected	4	5	0	5
9	27.6	bip	control	1	1106	369	1475
9	27.6	bip	control	2	857	285.925	1142.92
9	27.6	bip	control	4	583	194.509	777.509
9	27.6	bip	selected	1	678	226.204	904.204
9	27.6	bip	selected	2	527	175.825	702.825
9	27.6	bip	selected	3	1039	346.646	1385.65
9	27.6	bip	selected	4	701	233.878	934.878
9	27.6	buzz	control	1	702	402	1104
9	27.6	buzz	control	2	974	557.761	1531.76
9	27.6	buzz	control	3	1137	651.103	1788.1
9	27.6	buzz	control	4	429	245.667	674.667
9	27.6	buzz	selected	1	1256	719.248	1975.25
9	27.6	buzz	selected	2	616	352.752	968.752
9	27.6	buzz	selected	3	675	386.538	1061.54
9	27.6	buzz	selected	4	863	494.197	1357.2
9	27.6	hyd	control	1	390	2072.81	2462.81
9	27.6	hyd	control	2	468	2487.37	2955.37
9	27.6	hyd	control	3	516	2742.49	3258.49
9	27.6	hyd	control	4	174	924.791	1098.79
9	27.6	hyd	selected	1	361	1918.68	2279.68
9	27.6	hyd	selected	2	160	850.383	1010.38
9	27.6	hyd	selected	3	188	999.2	1187.2
9	27.6	hyd	selected	4	235	1249	1484
9	27.6	mel	control	1	168	794	962
9	27.6	mel	control	2	380	1795.95	2175.95
9	27.6	mel	control	3	395	1866.85	2261.85
9	27.6	mel	control	4	356	1682.52	2038.52
9	27.6	mel	selected	1	172	812.905	984.905
9	27.6	mel	selected	2	97	458.44	555.44
9	27.6	mel	selected	3	197	931.06	1128.06
9	27.6	mel	selected	4	225	1063.39	1288.39
9	27.6	ps	control	1	568	694	1262
9	27.6	ps	control	2	919	1122.86	2041.86
9	27.6	ps	control	3	778	950.585	1728.58
9	27.6	ps	control	4	347	423.975	770.975
9	27.6	ps	selected	1	117	142.954	259.954
9	27.6	ps	selected	2	207	252.919	459.919
9	27.6	ps	selected	3	56	68.4225	124.423
9	27.6	ps	selected	4	438	535.162	973.162
9	27.6	sulf	control	1	198	203	401
9	27.6	sulf	control	2	284	291.172	575.172
9	27.6	sulf	control	3	477	489.045	966.045
9	27.6	sulf	control	4	148	151.737	299.737
9	27.6	sulf	selected	1	0	0	0
9	27.6	sulf	selected	2	0	0	0
9	27.6	sulf	selected	3	9	0	9
9	27.6	sulf	selected	4	0	0	0
10	27.8	bip	control	1	710	236.881	946.881
10	27.8	bip	control	2	590	196.844	786.844
10	27.8	bip	control	4	625	208.522	833.522
10	27.8	bip	selected	1	313	104.428	417.428
10	27.8	bip	selected	2	437	145.798	582.798
10	27.8	bip	selected	3	678	226.204	904.204
10	27.8	bip	selected	4	525	175.158	700.158
10	27.8	buzz	control	1	385	220.47	605.47
10	27.8	buzz	control	2	696	398.564	1094.56
10	27.8	buzz	control	3	261	149.462	410.462
10	27.8	buzz	control	4	195	111.667	306.667
10	27.8	buzz	selected	1	373	213.598	586.598
10	27.8	buzz	selected	2	430	246.239	676.239
10	27.8	buzz	selected	4	364	208.444	572.444
10	27.8	hyd	control	1	351	1865.53	2216.53
10	27.8	hyd	control	2	185	983.255	1168.26
10	27.8	hyd	control	3	229	1217.11	1446.11
10	27.8	hyd	control	4	127	674.991	801.991
10	27.8	hyd	selected	1	801	4257.23	5058.23
10	27.8	hyd	selected	2	266	1413.76	1679.76
10	27.8	hyd	selected	3	519	2758.43	3277.43
10	27.8	hyd	selected	4	412	2189.74	2601.74
10	27.8	mel	control	1	233	1101.2	1334.2
10	27.8	mel	control	2	233	1101.2	1334.2
10	27.8	mel	control	3	257	1214.63	1471.63
10	27.8	mel	control	4	232	1096.48	1328.48
10	27.8	mel	selected	1	388	1833.76	2221.76
10	27.8	mel	selected	2	193	912.155	1105.15
10	27.8	mel	selected	3	175	827.083	1002.08
10	27.8	mel	selected	4	206	973.595	1179.6
10	27.8	ps	control	1	767	937.144	1704.14
10	27.8	ps	control	2	295	360.44	655.44
10	27.8	ps	control	3	195	238.257	433.257
10	27.8	ps	control	4	498	608.472	1106.47
10	27.8	ps	selected	1	44	0	44
10	27.8	ps	selected	2	50	0	50
10	27.8	ps	selected	3	0	0	0
10	27.8	ps	selected	4	38	0	38
10	27.8	sulf	control	1	195	199.924	394.924
10	27.8	sulf	control	2	295	302.449	597.449
10	27.8	sulf	control	3	486	498.273	984.273
10	27.8	sulf	control	4	169	173.268	342.268
10	27.8	sulf	selected	1	0	0	0
10	27.8	sulf	selected	2	0	0	0
10	27.8	sulf	selected	3	0	0	0
10	27.8	sulf	selected	4	0	0	0
11	28	bip	control	1	1013	337.972	1350.97
11	28	bip	control	2	650	216.863	866.863
11	28	bip	control	4	389	129.784	518.784
11	28	bip	selected	1	129	43.0389	172.039
11	28	bip	selected	2	68	22.6872	90.6872
11	28	bip	selected	3	208	69.396	277.396
11	28	bip	selected	4	164	54.7161	218.716
11	28	buzz	control	1	273	156.333	429.333
11	28	buzz	control	2	314	179.812	493.812
11	28	buzz	control	3	181	103.65	284.65
11	28	buzz	control	4	412	235.932	647.932
11	28	buzz	selected	1	963	551.462	1514.46
11	28	buzz	selected	2	759	434.641	1193.64
11	28	buzz	selected	3	665	380.812	1045.81
11	28	buzz	selected	4	985	564.06	1549.06
11	28	hyd	control	1	280	1488.17	1768.17
11	28	hyd	control	2	243	1291.52	1534.52
11	28	hyd	control	3	87	462.396	549.396
11	28	hyd	control	4	134	712.196	846.196
11	28	hyd	selected	1	241	1280.89	1521.89
11	28	hyd	selected	2	61	324.209	385.209
11	28	hyd	selected	3	215	1142.7	1357.7
11	28	hyd	selected	4	75	398.617	473.617
11	28	mel	control	1	175	827.083	1002.08
11	28	mel	control	2	121	571.869	692.869
11	28	mel	control	3	117	552.964	669.964
11	28	mel	control	4	117	552.964	669.964
11	28	mel	selected	1	119	562.417	681.417
11	28	mel	selected	2	305	1441.49	1746.49
11	28	mel	selected	3	306	1446.21	1752.21
11	28	mel	selected	4	224	1058.67	1282.67
11	28	ps	control	1	799	976.243	1775.24
11	28	ps	control	2	694	847.951	1541.95
11	28	ps	control	3	697	851.616	1548.62
11	28	ps	control	4	700	855.282	1555.28
11	28	ps	selected	1	0	0	0
11	28	ps	selected	2	1	0	1
11	28	ps	selected	3	0	0	0
11	28	ps	selected	4	0	0	0
12	28.2	bip	control	1	83	27.6917	110.692
12	28.2	bip	control	2	303	101.091	404.091
12	28.2	bip	control	4	291	97.0877	388.088
12	28.2	bip	selected	1	69	0	69
12	28.2	bip	selected	2	5	0	5
12	28.2	bip	selected	3	26	0	26
12	28.2	bip	selected	4	83	0	83
12	28.2	buzz	control	1	574	328.701	902.701
12	28.2	buzz	control	2	469	268.573	737.573
12	28.2	buzz	control	3	423	242.231	665.231
12	28.2	buzz	control	4	484	277.162	761.162
12	28.2	buzz	selected	1	347	198.709	545.709
12	28.2	buzz	selected	2	328	187.829	515.829
12	28.2	buzz	selected	3	309	176.949	485.949
12	28.2	buzz	selected	4	333	190.692	523.692
12	28.2	hyd	control	1	470	2498	2968
12	28.2	hyd	control	2	127	674.991	801.991
12	28.2	hyd	control	3	521	2769.06	3290.06
12	28.2	hyd	control	4	441	2343.87	2784.87
12	28.2	hyd	selected	1	169	898.217	1067.22
12	28.2	hyd	selected	2	87	462.396	549.396
12	28.2	hyd	selected	3	330	1753.91	2083.91
12	28.2	hyd	selected	4	100	531.489	631.489
12	28.2	mel	control	1	366	1729.79	2095.79
12	28.2	mel	control	2	188	888.524	1076.52
12	28.2	mel	control	3	219	1035.04	1254.04
12	28.2	mel	control	4	133	628.583	761.583
12	28.2	mel	selected	1	226	1068.12	1294.12
12	28.2	mel	selected	2	139	656.94	795.94
12	28.2	mel	selected	3	99	467.893	566.893
12	28.2	mel	selected	4	75	354.464	429.464
13	28.4	bip	control	1	347	115.771	462.771
13	28.4	bip	control	2	821	273.914	1094.91
13	28.4	bip	control	4	705	235.212	940.212
13	28.4	bip	selected	1	1	0	1
13	28.4	bip	selected	2	0	0	0
13	28.4	bip	selected	3	0	0	0
13	28.4	bip	selected	4	0	0	0
13	28.4	buzz	control	1	373	213.598	586.598
13	28.4	buzz	control	2	303	173.513	476.513
13	28.4	buzz	control	3	256	146.598	402.598
13	28.4	buzz	control	4	591	338.436	929.436
13	28.4	buzz	selected	1	469	268.573	737.573
13	28.4	buzz	selected	2	827	473.581	1300.58
13	28.4	buzz	selected	3	557	318.966	875.966
13	28.4	buzz	selected	4	464	265.709	729.709
13	28.4	hyd	control	1	70	372.043	442.043
13	28.4	hyd	control	2	163	866.328	1029.33
13	28.4	hyd	control	3	153	813.179	966.179
13	28.4	hyd	control	4	29	154.132	183.132
13	28.4	hyd	selected	1	31	0	31
13	28.4	hyd	selected	2	22	0	22
13	28.4	hyd	selected	3	39	0	39
13	28.4	hyd	selected	4	10	0	10
13	28.4	mel	control	1	201	949.964	1150.96
13	28.4	mel	control	2	193	912.155	1105.15
13	28.4	mel	control	3	261	1233.54	1494.54
13	28.4	mel	control	4	276	1304.43	1580.43
13	28.4	mel	selected	1	44	207.952	251.952
13	28.4	mel	selected	2	63	297.75	360.75
13	28.4	mel	selected	3	94	444.262	538.262
13	28.4	mel	selected	4	86	406.452	492.452
14	28.6	buzz	control	1	114	65.2821	179.282
14	28.6	buzz	control	2	253	144.88	397.88
14	28.6	buzz	control	3	128	73.2991	201.299
14	28.6	buzz	control	4	137	78.453	215.453
14	28.6	buzz	selected	1	460	263.419	723.419
14	28.6	buzz	selected	2	216	123.692	339.692
14	28.6	buzz	selected	3	367	210.162	577.162
14	28.6	buzz	selected	4	233	133.427	366.427
14	28.6	hyd	control	1	74	393.302	467.302
14	28.6	hyd	control	2	399	2120.64	2519.64
14	28.6	hyd	control	3	136	722.826	858.826
14	28.6	hyd	control	4	182	967.311	1149.31
14	28.6	hyd	selected	1	9	0	9
14	28.6	hyd	selected	2	0	0	0
14	28.6	hyd	selected	3	10	0	10
14	28.6	hyd	selected	4	1	0	1
14	28.6	mel	control	1	40	189.048	229.048
14	28.6	mel	control	2	71	335.56	406.56
14	28.6	mel	control	3	53	250.488	303.488
14	28.6	mel	control	4	22	103.976	125.976
14	28.6	mel	selected	1	238	1124.83	1362.83
14	28.6	mel	selected	2	90	425.357	515.357
14	28.6	mel	selected	3	188	888.524	1076.52
15	28.8	buzz	control	1	473	270.863	743.863
15	28.8	buzz	control	2	661	378.521	1039.52
15	28.8	buzz	control	3	535	306.368	841.368
15	28.8	buzz	control	4	337	192.983	529.983
15	28.8	buzz	selected	1	303	173.513	476.513
15	28.8	buzz	selected	2	200	114.53	314.53
15	28.8	buzz	selected	3	509	291.479	800.479
15	28.8	buzz	selected	4	478	273.726	751.726
15	28.8	hyd	control	1	60	318.894	378.894
15	28.8	hyd	control	2	160	850.383	1010.38
15	28.8	hyd	control	3	79	419.877	498.877
15	28.8	hyd	control	4	69	366.728	435.728
15	28.8	hyd	selected	1	0	0	0
15	28.8	hyd	selected	2	0	0	0
15	28.8	hyd	selected	3	0	0	0
15	28.8	hyd	selected	4	0	0	0
15	28.8	mel	control	1	128	604.952	732.952
15	28.8	mel	control	2	110	519.881	629.881
15	28.8	mel	control	3	84	397	481
15	28.8	mel	control	4	269	1271.35	1540.35
15	28.8	mel	selected	1	275	1299.7	1574.7
15	28.8	mel	selected	2	132	623.857	755.857
15	28.8	mel	selected	3	302	1427.31	1729.31
15	28.8	mel	selected	4	229	1082.3	1311.3
16	29	buzz	control	1	357	204.436	561.436
16	29	buzz	control	2	358	205.009	563.009
16	29	buzz	control	3	306	175.231	481.231
16	29	buzz	control	4	457	261.701	718.701
16	29	buzz	selected	1	415	237.65	652.65
16	29	buzz	selected	2	411	235.359	646.359
16	29	buzz	selected	3	353	202.145	555.145
16	29	buzz	selected	4	412	235.932	647.932
16	29	mel	control	1	294	1389.5	1683.5
16	29	mel	control	2	444	2098.43	2542.43
16	29	mel	control	3	397	1876.3	2273.3
16	29	mel	control	4	227	1072.85	1299.85
16	29	mel	selected	1	517	2443.44	2960.44
16	29	mel	selected	2	368	1739.24	2107.24
16	29	mel	selected	3	196	926.333	1122.33
16	29	mel	selected	4	202	954.69	1156.69
17	29.2	buzz	control	1	883	505.65	1388.65
17	29.2	buzz	control	2	608	348.171	956.171
17	29.2	buzz	control	3	530	303.504	833.504
17	29.2	buzz	control	4	596	341.299	937.299
17	29.2	buzz	selected	1	588	336.718	924.718
17	29.2	buzz	selected	2	464	265.709	729.709
17	29.2	buzz	selected	3	603	345.308	948.308
17	29.2	buzz	selected	4	453	259.41	712.41
17	29.2	mel	control	1	812	3837.67	4649.67
17	29.2	mel	control	2	608	2873.52	3481.52
17	29.2	mel	control	3	385	1819.58	2204.58
17	29.2	mel	control	4	476	2249.67	2725.67
17	29.2	mel	selected	1	47	0	47
17	29.2	mel	selected	2	20	0	20
17	29.2	mel	selected	3	59	0	59
17	29.2	mel	selected	4	74	0	74
18	29.4	buzz	control	1	602	344.735	946.735
18	29.4	buzz	control	2	422	241.658	663.658
18	29.4	buzz	control	3	541	309.803	850.803
18	29.4	buzz	control	4	378	216.462	594.462
18	29.4	buzz	selected	1	705	403.718	1108.72
18	29.4	buzz	selected	2	616	352.752	968.752
18	29.4	buzz	selected	3	903	517.103	1420.1
18	29.4	buzz	selected	4	1124	643.658	1767.66
18	29.4	mel	control	1	324	1531.29	1855.29
18	29.4	mel	control	2	611	2887.7	3498.7
18	29.4	mel	control	3	467	2207.13	2674.13
18	29.4	mel	control	4	433	2046.44	2479.44
18	29.4	mel	selected	1	0	0	0
18	29.4	mel	selected	2	1	0	1
18	29.4	mel	selected	3	5	0	5
18	29.4	mel	selected	4	5	0	5
19	29.6	buzz	control	1	527	301.786	828.786
19	29.6	buzz	control	2	578	330.991	908.991
19	29.6	buzz	control	3	431	246.812	677.812
19	29.6	buzz	control	4	517	296.06	813.06
19	29.6	buzz	selected	1	511	292.624	803.624
19	29.6	buzz	selected	2	623	356.761	979.761
19	29.6	buzz	selected	3	493	282.316	775.316
19	29.6	buzz	selected	4	436	249.675	685.675
19	29.6	mel	control	1	806	1904.65	2710.65
19	29.6	mel	control	2	801	1892.84	2693.84
19	29.6	mel	control	3	911	2152.78	3063.78
19	29.6	mel	control	4	846	1999.18	2845.18
19	29.6	mel	selected	1	0	0	0
19	29.6	mel	selected	2	0	0	0
19	29.6	mel	selected	3	0	0	0
19	29.6	mel	selected	4	0	0	0
20	29.8	buzz	control	1	949	543.444	1492.44
20	29.8	buzz	control	2	949	543.444	1492.44
20	29.8	buzz	control	3	903	517.103	1420.1
20	29.8	buzz	control	4	761	435.786	1196.79
20	29.8	buzz	selected	1	720	412.308	1132.31
20	29.8	buzz	selected	2	688	393.983	1081.98
20	29.8	buzz	selected	3	830	475.299	1305.3
20	29.8	buzz	selected	4	932	533.709	1465.71
21	30	buzz	control	1	660	377.949	1037.95
21	30	buzz	control	2	894	511.949	1405.95
21	30	buzz	control	3	772	442.085	1214.09
21	30	buzz	control	4	843	482.744	1325.74
21	30	buzz	selected	1	154	88.188	242.188
21	30	buzz	selected	2	170	97.3504	267.35
21	30	buzz	selected	3	4	2.2906	6.2906
21	30	buzz	selected	4	116	66.4274	182.427
22	30.2	buzz	control	1	442	253.111	695.111
22	30.2	buzz	control	2	398	227.915	625.915
22	30.2	buzz	control	3	565	323.547	888.547
22	30.2	buzz	control	4	341	195.274	536.274
22	30.2	buzz	selected	1	21	0	21
22	30.2	buzz	selected	2	75	0	75
22	30.2	buzz	selected	3	4	0	4
22	30.2	buzz	selected	4	85	0	85
23	30.4	buzz	control	1	735	420.897	1155.9
23	30.4	buzz	control	2	844	483.316	1327.32
23	30.4	buzz	control	3	588	336.718	924.718
23	30.4	buzz	control	4	598	342.444	940.444
23	30.4	buzz	selected	1	7	0	7
23	30.4	buzz	selected	2	30	0	30
23	30.4	buzz	selected	3	0	0	0
23	30.4	buzz	selected	4	10	0	10
24	30.6	buzz	control	1	735	420.897	1155.9
24	30.6	buzz	control	2	844	483.316	1327.32
24	30.6	buzz	control	3	588	336.718	924.718
24	30.6	buzz	control	4	598	342.444	940.444
24	30.6	buzz	selected	1	0	0	0
24	30.6	buzz	selected	2	4	0	4
24	30.6	buzz	selected	3	0	0	0
24	30.6	buzz	selected	4	4	0	4
25	30.8	buzz	control	1	493	282.316	775.316
25	30.8	buzz	control	2	648	371.077	1019.08
25	30.8	buzz	control	3	558	319.538	877.538
25	30.8	buzz	control	4	468	268	736
25	30.8	buzz	selected	1	0	0	0
25	30.8	buzz	selected	2	0	0	0
25	30.8	buzz	selected	3	0	0	0
25	30.8	buzz	selected	4	0	0	0

## Sheet: Figure_S3
trait	temperature	species	rep	larvae			Trait	species	Temp	rep	proportion	trials
Female_sterility	25	bip	1	1			viability	bip	25	1	0.75	20
Female_sterility	25	bip	2	1			viability	bip	25	2	0.8	20
Female_sterility	25	bip	3	1			viability	bip	25	3	0.9	20
Female_sterility	25	bip	4	1			viability	bip	25	4	1	20
Female_sterility	25	bip	5	1			viability	bip	25	5	1	20
Female_sterility	25	bip	6	1			viability	bip	25	6	0.75	20
Female_sterility	25	bip	7	1			viability	bip	25	7	0.8	20
Female_sterility	25	bip	8	1			viability	bip	25	8	0.95	20
Female_sterility	25	bip	9	1			viability	bip	25	9	0.85	20
Female_sterility	25	bip	10	1			viability	bip	25	10	0.6	20
Female_sterility	25	bip	11	1			viability	bip	25	11	0.85	20
Female_sterility	25	bip	12	1			viability	bip	25	12	0.8	20
Female_sterility	25	bip	13	1			viability	bip	25	13	1	20
Female_sterility	25	bip	14	1			viability	bip	25	14	0.9	20
Female_sterility	25	bip	15	1			viability	bip	25	15	0.95	20
Female_sterility	25	bip	16	1			viability	bip	25	16	0.65	20
Female_sterility	25	bip	17	1			viability	bip	25	17	0.95	20
Female_sterility	25	bip	18	1			viability	bip	25	18	0.9	20
Female_sterility	25	bip	19	1			viability	bip	25	19	0.9	20
Female_sterility	25	bip	20	1			viability	bip	25	20	1	20
Female_sterility	26	bip	1	1			viability	bip	26	1	0.85	20
Female_sterility	26	bip	2	1			viability	bip	26	2	0.75	20
Female_sterility	26	bip	3	1			viability	bip	26	3	0.75	20
Female_sterility	26	bip	4	1			viability	bip	26	4	0.95	20
Female_sterility	26	bip	5	1			viability	bip	26	5	0.8	20
Female_sterility	26	bip	6	1			viability	bip	26	6	0.45	20
Female_sterility	26	bip	7	1			viability	bip	26	7	0.7	20
Female_sterility	26	bip	8	1			viability	bip	26	8	0.75	20
Female_sterility	26	bip	9	1			viability	bip	26	9	0	20
Female_sterility	26	bip	10	1			viability	bip	26	10	0.9	20
Female_sterility	26	bip	11	1			viability	bip	26	11	0.85	20
Female_sterility	26	bip	12	1			viability	bip	26	12	0.9	20
Female_sterility	26	bip	13	1			viability	bip	26	13	0.65	20
Female_sterility	26	bip	14	1			viability	bip	26	14	0.8	20
Female_sterility	26	bip	15	1			viability	bip	26	15	0.95	20
Female_sterility	26	bip	16	1			viability	bip	26	16	0.95	20
Female_sterility	26	bip	17	1			viability	bip	26	17	0.8	20
Female_sterility	26	bip	18	1			viability	bip	26	18	0.8	20
Female_sterility	26	bip	19	1			viability	bip	26	19	0.7	20
Female_sterility	27	bip	1	1			viability	bip	26	20	0.8	20
Female_sterility	27	bip	2	1			viability	bip	27	1	0.95	20
Female_sterility	27	bip	3	1			viability	bip	27	2	0.8	20
Female_sterility	27	bip	4	1			viability	bip	27	3	0.8	20
Female_sterility	27	bip	5	1			viability	bip	27	4	0.8	20
Female_sterility	27	bip	6	1			viability	bip	27	5	0.8	20
Female_sterility	27	bip	7	1			viability	bip	27	6	0.95	20
Female_sterility	27	bip	8	1			viability	bip	27	7	0.95	20
Female_sterility	27	bip	9	1			viability	bip	27	8	0.95	20
Female_sterility	27	bip	10	1			viability	bip	27	9	0.75	20
Female_sterility	27	bip	11	1			viability	bip	27	10	0.8	20
Female_sterility	27	bip	12	1			viability	bip	27	11	0.7	20
Female_sterility	27	bip	13	1			viability	bip	27	12	0.95	20
Female_sterility	27	bip	14	1			viability	bip	27	13	1	20
Female_sterility	27	bip	15	1			viability	bip	27	14	0.95	20
Female_sterility	27	bip	16	1			viability	bip	27	15	0.85	20
Female_sterility	27	bip	17	1			viability	bip	27	16	0.9	20
Female_sterility	27	bip	18	1			viability	bip	27	17	0.95	20
Female_sterility	27	bip	19	1			viability	bip	27	18	0.65	20
Female_sterility	27	bip	20	1			viability	bip	27	19	0.95	20
Female_sterility	28	bip	1	1			viability	bip	27	20	0.95	20
Female_sterility	28	bip	2	1			viability	bip	28	1	0.75	20
Female_sterility	28	bip	3	1			viability	bip	28	2	0.7	20
Female_sterility	28	bip	4	1			viability	bip	28	3	0.85	20
Female_sterility	28	bip	5	1			viability	bip	28	4	0.85	20
Female_sterility	28	bip	6	1			viability	bip	28	5	0.9	20
Female_sterility	28	bip	7	1			viability	bip	28	6	0.95	20
Female_sterility	28	bip	8	1			viability	bip	28	7	0.8	20
Female_sterility	28	bip	9	1			viability	bip	28	8	0.7	20
Female_sterility	28	bip	10	1			viability	bip	28	9	0.6	20
Female_sterility	28	bip	11	1			viability	bip	28	10	0.8	20
Female_sterility	28	bip	12	1			viability	bip	28	11	0.95	20
Female_sterility	28	bip	13	1			viability	bip	28	12	0.95	20
Female_sterility	28	bip	14	1			viability	bip	28	13	0.8	20
Female_sterility	28	bip	15	1			viability	bip	28	14	1	20
Female_sterility	28	bip	16	1			viability	bip	28	15	0.75	20
Female_sterility	28	bip	17	1			viability	bip	28	16	0.7	20
Female_sterility	28	bip	18	1			viability	bip	28	17	0.9	20
Female_sterility	28	bip	19	1			viability	bip	28	18	0.75	20
Female_sterility	28	bip	20	1			viability	bip	28	19	1	20
Female_sterility	29	bip	1	1			viability	bip	28	20	1	20
Female_sterility	29	bip	2	1			viability	bip	28	21	0.9	20
Female_sterility	29	bip	3	1			viability	bip	28	22	0.9	20
Female_sterility	29	bip	4	1			viability	bip	28	23	0.3	20
Female_sterility	29	bip	5	1			viability	bip	28	24	1	20
Female_sterility	29	bip	6	1			viability	bip	28	25	0.8	20
Female_sterility	29	bip	7	1			viability	bip	28	26	1	20
Female_sterility	29	bip	8	1			viability	bip	28	27	1	20
Female_sterility	29	bip	9	1			viability	bip	28	28	0.8	20
Female_sterility	29	bip	10	1			viability	bip	28	29	0.7	20
Female_sterility	29	bip	11	1			viability	bip	28	30	0.85	20
Female_sterility	29	bip	12	1			viability	bip	29	1	0.75	20
Female_sterility	29	bip	13	1			viability	bip	29	2	0.9	20
Female_sterility	29	bip	14	1			viability	bip	29	3	0.9	20
Female_sterility	29	bip	15	1			viability	bip	29	4	0.8	20
Female_sterility	29	bip	16	1			viability	bip	29	5	1	20
Female_sterility	29	bip	17	1			viability	bip	29	6	0.85	20
Female_sterility	29	bip	18	1			viability	bip	29	7	0.8	20
Female_sterility	29	bip	19	1			viability	bip	29	8	0.9	20
Female_sterility	29	bip	20	1			viability	bip	29	9	0.95	20
Female_sterility	30	bip	1	1			viability	bip	29	10	0.8	20
Female_sterility	30	bip	2	1			viability	bip	29	11	0.9	20
Female_sterility	30	bip	3	1			viability	bip	29	12	0.75	20
Female_sterility	30	bip	4	1			viability	bip	29	13	0.65	20
Female_sterility	30	bip	5	1			viability	bip	29	14	0.9	20
Female_sterility	30	bip	6	1			viability	bip	29	15	0.85	20
Female_sterility	30	bip	7	1			viability	bip	29	16	1	20
Female_sterility	30	bip	8	1			viability	bip	29	17	0.75	20
Female_sterility	30	bip	9	1			viability	bip	29	18	1	20
Female_sterility	30	bip	10	1			viability	bip	29	19	0	20
Female_sterility	30	bip	11	1			viability	bip	29	20	0.7	20
Female_sterility	30	bip	12	1			viability	bip	29	21	0.6	20
Female_sterility	30	bip	13	1			viability	bip	29	22	1	20
Female_sterility	30	bip	14	1			viability	bip	29	23	0	20
Female_sterility	30	bip	15	1			viability	bip	29	24	0.8	20
Female_sterility	30	bip	16	1			viability	bip	29	25	0.8	20
Female_sterility	30	bip	17	1			viability	bip	29	26	0.9	20
Female_sterility	30	bip	18	0			viability	bip	29	27	1	20
Female_sterility	30	bip	19	0			viability	bip	29	28	0.9	20
Female_sterility	30	bip	20	0			viability	bip	29	29	1	20
Female_sterility	31	bip	1	0			viability	bip	29	30	1	20
Female_sterility	31	bip	2	0			viability	bip	30	1	0.8	20
Female_sterility	31	bip	3	0			viability	bip	30	2	0.9	20
Female_sterility	31	bip	4	0			viability	bip	30	3	0.7	20
Female_sterility	31	bip	5	0			viability	bip	30	4	0.7	20
Female_sterility	31	bip	6	0			viability	bip	30	5	0.9	20
Female_sterility	31	bip	7	0			viability	bip	30	6	0.3	20
Female_sterility	31	bip	8	0			viability	bip	30	7	0.9	20
Female_sterility	31	bip	9	0			viability	bip	30	8	0.9	20
Female_sterility	31	bip	10	0			viability	bip	30	9	0.2	20
Female_sterility	31	bip	11	0			viability	bip	30	10	0.9	20
Female_sterility	31	bip	12	0			viability	bip	31	1	0.9	20
Female_sterility	31	bip	13	0			viability	bip	31	2	0.6	20
Female_sterility	31	bip	14	0			viability	bip	31	3	0.1	20
Female_sterility	31	bip	15	0			viability	bip	31	4	0	20
Female_sterility	31	bip	16	0			viability	bip	31	5	0.5	20
Female_sterility	31	bip	17	0			viability	bip	31	6	0.5	20
Female_sterility	31	bip	18	0			viability	bip	31	7	0.7	20
Female_sterility	31	bip	19	0			viability	bip	31	8	0.8	20
Female_sterility	31	bip	20	0			viability	bip	31	9	0.9	20
Female_sterility	25	buzz	1	1			viability	bip	31	10	0.2	20
Female_sterility	25	buzz	2	1			viability	bip	32	1	0.1	20
Female_sterility	25	buzz	3	1			viability	bip	32	2	0	20
Female_sterility	25	buzz	4	1			viability	bip	32	3	0	20
Female_sterility	25	buzz	5	1			viability	bip	32	4	0	20
Female_sterility	25	buzz	6	1			viability	bip	32	5	0	20
Female_sterility	25	buzz	7	1			viability	bip	32	6	0	20
Female_sterility	25	buzz	8	1			viability	bip	32	7	0	20
Female_sterility	25	buzz	9	1			viability	bip	32	8	0	20
Female_sterility	25	buzz	10	1			viability	bip	32	9	0	20
Female_sterility	25	buzz	11	1			viability	bip	32	10	0	20
Female_sterility	25	buzz	12	1			viability	buzz	25	1	0.95	20
Female_sterility	25	buzz	13	1			viability	buzz	25	2	0.8	20
Female_sterility	25	buzz	14	1			viability	buzz	25	3	0.75	20
Female_sterility	25	buzz	15	1			viability	buzz	25	4	0.85	20
Female_sterility	25	buzz	16	1			viability	buzz	25	5	0.45	20
Female_sterility	25	buzz	17	1			viability	buzz	25	6	0.8	20
Female_sterility	25	buzz	18	1			viability	buzz	25	7	0.75	20
Female_sterility	25	buzz	19	1			viability	buzz	25	8	0.95	20
Female_sterility	25	buzz	20	1			viability	buzz	25	9	1	20
Female_sterility	26	buzz	1	1			viability	buzz	25	10	0.65	20
Female_sterility	26	buzz	2	1			viability	buzz	25	11	0.75	20
Female_sterility	26	buzz	3	1			viability	buzz	25	12	1	20
Female_sterility	26	buzz	4	1			viability	buzz	25	13	0.8	20
Female_sterility	26	buzz	5	1			viability	buzz	25	14	0.8	20
Female_sterility	26	buzz	6	1			viability	buzz	25	15	0.6	20
Female_sterility	26	buzz	7	1			viability	buzz	25	16	0.95	20
Female_sterility	26	buzz	8	1			viability	buzz	25	17	0.5	20
Female_sterility	26	buzz	9	1			viability	buzz	25	18	0.75	20
Female_sterility	26	buzz	10	1			viability	buzz	25	19	0.65	20
Female_sterility	26	buzz	11	1			viability	buzz	25	20	0.45	20
Female_sterility	26	buzz	12	1			viability	buzz	26	1	0.8	20
Female_sterility	26	buzz	13	1			viability	buzz	26	2	0.55	20
Female_sterility	26	buzz	14	1			viability	buzz	26	3	0.8	20
Female_sterility	26	buzz	15	1			viability	buzz	26	4	0.7	20
Female_sterility	26	buzz	16	1			viability	buzz	26	5	0.9	20
Female_sterility	26	buzz	17	1			viability	buzz	26	6	0.6	20
Female_sterility	26	buzz	18	1			viability	buzz	26	7	0.7	20
Female_sterility	26	buzz	19	1			viability	buzz	26	8	0.9	20
Female_sterility	26	buzz	20	1			viability	buzz	26	9	0.8	20
Female_sterility	27	buzz	1	1			viability	buzz	26	10	0.75	20
Female_sterility	27	buzz	2	1			viability	buzz	26	11	0.75	20
Female_sterility	27	buzz	3	1			viability	buzz	26	12	0.85	20
Female_sterility	27	buzz	4	1			viability	buzz	26	13	0.7	20
Female_sterility	27	buzz	5	1			viability	buzz	26	14	0.85	20
Female_sterility	27	buzz	6	1			viability	buzz	26	15	0.6	20
Female_sterility	27	buzz	7	1			viability	buzz	26	16	0.8	20
Female_sterility	27	buzz	8	1			viability	buzz	26	17	0.75	20
Female_sterility	27	buzz	9	1			viability	buzz	26	18	0.7	20
Female_sterility	27	buzz	10	1			viability	buzz	26	19	0.8	20
Female_sterility	27	buzz	11	1			viability	buzz	26	20	0.7	20
Female_sterility	27	buzz	12	1			viability	buzz	27	1	0.9	20
Female_sterility	27	buzz	13	1			viability	buzz	27	2	0.7	20
Female_sterility	27	buzz	14	1			viability	buzz	27	3	0.95	20
Female_sterility	27	buzz	15	1			viability	buzz	27	4	0.7	20
Female_sterility	27	buzz	16	1			viability	buzz	27	5	0.6	20
Female_sterility	27	buzz	17	1			viability	buzz	27	6	0.65	20
Female_sterility	27	buzz	18	1			viability	buzz	27	7	0.9	20
Female_sterility	27	buzz	19	1			viability	buzz	27	8	0.8	20
Female_sterility	27	buzz	20	1			viability	buzz	27	9	0.6	20
Female_sterility	28	buzz	1	1			viability	buzz	27	10	0.75	20
Female_sterility	28	buzz	2	1			viability	buzz	27	11	0.9	20
Female_sterility	28	buzz	3	1			viability	buzz	27	12	0.85	20
Female_sterility	28	buzz	4	1			viability	buzz	27	13	0.75	20
Female_sterility	28	buzz	5	1			viability	buzz	27	14	0.95	20
Female_sterility	28	buzz	6	1			viability	buzz	27	15	0.75	20
Female_sterility	28	buzz	7	1			viability	buzz	27	16	0.7	20
Female_sterility	28	buzz	8	1			viability	buzz	27	17	0.65	20
Female_sterility	28	buzz	9	1			viability	buzz	27	18	0.65	20
Female_sterility	28	buzz	10	1			viability	buzz	27	19	0.95	20
Female_sterility	28	buzz	11	1			viability	buzz	27	20	0.85	20
Female_sterility	28	buzz	12	1			viability	buzz	28	1	0.85	20
Female_sterility	28	buzz	13	1			viability	buzz	28	2	0.8	20
Female_sterility	28	buzz	14	1			viability	buzz	28	3	0.7	20
Female_sterility	28	buzz	15	1			viability	buzz	28	4	0.65	20
Female_sterility	28	buzz	16	1			viability	buzz	28	5	0.95	20
Female_sterility	28	buzz	17	1			viability	buzz	28	6	0.4	20
Female_sterility	28	buzz	18	1			viability	buzz	28	7	0.9	20
Female_sterility	28	buzz	19	1			viability	buzz	28	8	0.45	20
Female_sterility	28	buzz	20	1			viability	buzz	28	9	0.7	20
Female_sterility	29	buzz	1	0			viability	buzz	28	10	0.7	20
Female_sterility	29	buzz	2	1			viability	buzz	28	11	0.85	20
Female_sterility	29	buzz	3	1			viability	buzz	28	12	0.8	20
Female_sterility	29	buzz	4	1			viability	buzz	28	13	0.8	20
Female_sterility	29	buzz	5	1			viability	buzz	28	14	0.45	20
Female_sterility	29	buzz	6	1			viability	buzz	28	15	0.75	20
Female_sterility	29	buzz	7	1			viability	buzz	28	16	0.45	20
Female_sterility	29	buzz	8	1			viability	buzz	28	17	0.7	20
Female_sterility	29	buzz	9	1			viability	buzz	28	18	0.75	20
Female_sterility	29	buzz	10	1			viability	buzz	28	19	0.7	20
Female_sterility	29	buzz	11	1			viability	buzz	28	20	0.8	20
Female_sterility	29	buzz	12	1			viability	buzz	29	1	0.65	20
Female_sterility	29	buzz	13	1			viability	buzz	29	2	0.8	20
Female_sterility	29	buzz	14	1			viability	buzz	29	3	0.75	20
Female_sterility	29	buzz	15	1			viability	buzz	29	4	0.75	20
Female_sterility	29	buzz	16	1			viability	buzz	29	5	0.4	20
Female_sterility	29	buzz	17	1			viability	buzz	29	6	0.6	20
Female_sterility	29	buzz	18	1			viability	buzz	29	7	0.7	20
Female_sterility	29	buzz	19	1			viability	buzz	29	8	0.75	20
Female_sterility	29	buzz	20	1			viability	buzz	29	9	0.5	20
Female_sterility	30	buzz	1	1			viability	buzz	29	10	0.55	20
Female_sterility	30	buzz	2	1			viability	buzz	29	11	0.4	20
Female_sterility	30	buzz	3	1			viability	buzz	29	12	0.65	20
Female_sterility	30	buzz	4	1			viability	buzz	29	13	0.35	20
Female_sterility	30	buzz	5	1			viability	buzz	29	14	0.85	20
Female_sterility	30	buzz	6	1			viability	buzz	29	15	0.8	20
Female_sterility	30	buzz	7	1			viability	buzz	29	16	0.7	20
Female_sterility	30	buzz	8	1			viability	buzz	29	17	1	20
Female_sterility	30	buzz	9	1			viability	buzz	29	18	0.8	20
Female_sterility	30	buzz	10	1			viability	buzz	29	19	0.8	20
Female_sterility	30	buzz	11	1			viability	buzz	29	20	0.75	20
Female_sterility	30	buzz	12	1			viability	buzz	30	1	0.4	20
Female_sterility	30	buzz	13	1			viability	buzz	30	2	0.4	20
Female_sterility	30	buzz	14	1			viability	buzz	30	3	0.3	20
Female_sterility	30	buzz	15	1			viability	buzz	30	4	0.8	20
Female_sterility	30	buzz	16	1			viability	buzz	30	5	0.5	20
Female_sterility	30	buzz	17	1			viability	buzz	30	6	0.8	20
Female_sterility	30	buzz	18	1			viability	buzz	30	7	0.9	20
Female_sterility	30	buzz	19	1			viability	buzz	30	8	0.7	20
Female_sterility	30	buzz	20	0			viability	buzz	30	9	0.8	20
Female_sterility	31	buzz	1	1			viability	buzz	30	10	1	20
Female_sterility	31	buzz	2	1			viability	buzz	31	1	0.7	20
Female_sterility	31	buzz	3	1			viability	buzz	31	2	0.7	20
Female_sterility	31	buzz	4	1			viability	buzz	31	3	0	20
Female_sterility	31	buzz	5	1			viability	buzz	31	4	0.3	20
Female_sterility	31	buzz	6	1			viability	buzz	31	5	0	20
Female_sterility	31	buzz	7	1			viability	buzz	31	6	0.4	20
Female_sterility	31	buzz	8	1			viability	buzz	31	7	0.5	20
Female_sterility	31	buzz	9	1			viability	buzz	31	8	0.2	20
Female_sterility	31	buzz	10	1			viability	buzz	31	9	0.2	20
Female_sterility	31	buzz	11	1			viability	buzz	31	10	0.4	20
Female_sterility	31	buzz	12	1			viability	buzz	32	1	0.7	20
Female_sterility	31	buzz	13	1			viability	buzz	32	2	0.7	20
Female_sterility	31	buzz	14	1			viability	buzz	32	3	0	20
Female_sterility	31	buzz	15	1			viability	buzz	32	4	0.3	20
Female_sterility	31	buzz	16	0			viability	buzz	32	5	0	20
Female_sterility	31	buzz	17	0			viability	buzz	32	6	0.4	20
Female_sterility	31	buzz	18	0			viability	buzz	32	7	0.5	20
Female_sterility	32	buzz	1	1			viability	buzz	32	8	0.2	20
Female_sterility	32	buzz	2	1			viability	buzz	32	9	0.2	20
Female_sterility	32	buzz	3	1			viability	buzz	32	10	0.4	20
Female_sterility	32	buzz	4	1			viability	buzz	33	1	0.2	20
Female_sterility	32	buzz	5	0			viability	buzz	33	2	0.3	20
Female_sterility	32	buzz	6	0			viability	buzz	33	3	0.1	20
Female_sterility	32	buzz	7	0			viability	buzz	33	4	0.5	20
Female_sterility	32	buzz	8	0			viability	buzz	33	5	0.5	20
Female_sterility	32	buzz	9	0			viability	buzz	33	6	0.1	20
Female_sterility	32	buzz	10	0			viability	buzz	33	7	0	20
Female_sterility	32	buzz	11	0			viability	buzz	33	8	0.2	20
Female_sterility	32	buzz	12	0			viability	buzz	33	9	0.4	20
Female_sterility	32	buzz	13	0			viability	buzz	33	10	0	20
Female_sterility	32	buzz	14	0			viability	buzz	34	1	0.3	20
Female_sterility	33	buzz	1	0			viability	buzz	34	2	0.1	20
Female_sterility	33	buzz	2	0			viability	buzz	34	3	0.1	20
Female_sterility	33	buzz	3	0			viability	buzz	34	4	0	20
Female_sterility	33	buzz	4	0			viability	buzz	34	5	0	20
Female_sterility	33	buzz	5	0			viability	buzz	34	6	0.1	20
Female_sterility	33	buzz	6	0			viability	buzz	34	7	0	20
Female_sterility	33	buzz	7	0			viability	buzz	34	8	0.1	20
Female_sterility	33	buzz	8	0			viability	buzz	34	9	0.3	20
Female_sterility	33	buzz	9	0			viability	buzz	34	10	0	20
Female_sterility	33	buzz	10	0			viability	hyd	25	1	0.9	20
Female_sterility	33	buzz	11	0			viability	hyd	25	2	0.45	20
Female_sterility	33	buzz	12	0			viability	hyd	25	3	0.85	20
Female_sterility	33	buzz	13	0			viability	hyd	25	4	0.65	20
Female_sterility	33	buzz	14	0			viability	hyd	25	5	1	20
Female_sterility	33	buzz	15	0			viability	hyd	25	6	0.85	20
Female_sterility	25	hyd	1	1			viability	hyd	25	7	0.95	20
Female_sterility	25	hyd	2	1			viability	hyd	25	8	0.7	20
Female_sterility	25	hyd	3	1			viability	hyd	25	9	0.6	20
Female_sterility	25	hyd	4	1			viability	hyd	25	10	0.45	20
Female_sterility	25	hyd	5	1			viability	hyd	25	11	0.4	20
Female_sterility	25	hyd	6	1			viability	hyd	25	12	0.5	20
Female_sterility	25	hyd	7	1			viability	hyd	25	13	0.85	20
Female_sterility	25	hyd	8	1			viability	hyd	25	14	0.8	20
Female_sterility	25	hyd	9	1			viability	hyd	25	15	0.8	20
Female_sterility	25	hyd	10	1			viability	hyd	25	16	0.7	20
Female_sterility	25	hyd	11	1			viability	hyd	25	17	0.6	20
Female_sterility	25	hyd	12	1			viability	hyd	25	18	0.9	20
Female_sterility	25	hyd	13	1			viability	hyd	25	19	0.75	20
Female_sterility	25	hyd	14	1			viability	hyd	25	20	0.95	20
Female_sterility	25	hyd	15	1			viability	hyd	26	1	0.85	20
Female_sterility	25	hyd	16	1			viability	hyd	26	2	0.85	20
Female_sterility	25	hyd	17	1			viability	hyd	26	3	0.85	20
Female_sterility	25	hyd	18	1			viability	hyd	26	4	0.8	20
Female_sterility	25	hyd	19	1			viability	hyd	26	5	0.7	20
Female_sterility	25	hyd	20	1			viability	hyd	26	6	0.9	20
Female_sterility	26	hyd	1	1			viability	hyd	26	7	0.75	20
Female_sterility	26	hyd	2	1			viability	hyd	26	8	0.8	20
Female_sterility	26	hyd	3	1			viability	hyd	26	9	1	20
Female_sterility	26	hyd	4	1			viability	hyd	26	10	1	20
Female_sterility	26	hyd	5	1			viability	hyd	26	11	0.8	20
Female_sterility	26	hyd	6	1			viability	hyd	26	12	0.8	20
Female_sterility	26	hyd	7	1			viability	hyd	26	13	0.75	20
Female_sterility	26	hyd	8	1			viability	hyd	26	14	0.9	20
Female_sterility	26	hyd	9	1			viability	hyd	26	15	0.8	20
Female_sterility	26	hyd	10	1			viability	hyd	26	16	0.85	20
Female_sterility	26	hyd	11	1			viability	hyd	26	17	0.95	20
Female_sterility	26	hyd	12	1			viability	hyd	26	18	0.95	20
Female_sterility	26	hyd	13	1			viability	hyd	26	19	0.75	20
Female_sterility	26	hyd	14	1			viability	hyd	26	20	0.75	20
Female_sterility	26	hyd	15	1			viability	hyd	27	1	1	20
Female_sterility	26	hyd	16	1			viability	hyd	27	2	0.7	20
Female_sterility	26	hyd	17	1			viability	hyd	27	3	0.75	20
Female_sterility	26	hyd	18	1			viability	hyd	27	4	1	20
Female_sterility	26	hyd	19	1			viability	hyd	27	5	1	20
Female_sterility	26	hyd	20	1			viability	hyd	27	6	0.75	20
Female_sterility	27	hyd	1	1			viability	hyd	27	7	0.9	20
Female_sterility	27	hyd	2	1			viability	hyd	27	8	1	20
Female_sterility	27	hyd	3	1			viability	hyd	27	9	1	20
Female_sterility	27	hyd	4	1			viability	hyd	27	10	0.9	20
Female_sterility	27	hyd	5	1			viability	hyd	27	11	0.95	20
Female_sterility	27	hyd	6	1			viability	hyd	27	12	0.95	20
Female_sterility	27	hyd	7	1			viability	hyd	27	13	0.85	20
Female_sterility	27	hyd	8	1			viability	hyd	27	14	1	20
Female_sterility	27	hyd	9	1			viability	hyd	27	15	0.8	20
Female_sterility	27	hyd	10	1			viability	hyd	27	16	0.8	20
Female_sterility	27	hyd	11	1			viability	hyd	27	17	0.95	20
Female_sterility	27	hyd	12	1			viability	hyd	27	18	0.8	20
Female_sterility	27	hyd	13	1			viability	hyd	27	19	1	20
Female_sterility	27	hyd	14	1			viability	hyd	27	20	0.15	20
Female_sterility	27	hyd	15	1			viability	hyd	28	1	0.8	20
Female_sterility	27	hyd	16	1			viability	hyd	28	2	0.75	20
Female_sterility	27	hyd	17	1			viability	hyd	28	3	0.6	20
Female_sterility	27	hyd	18	1			viability	hyd	28	4	0.9	20
Female_sterility	27	hyd	19	1			viability	hyd	28	5	0.7	20
Female_sterility	27	hyd	20	1			viability	hyd	28	6	0.9	20
Female_sterility	28	hyd	1	1			viability	hyd	28	7	0.5	20
Female_sterility	28	hyd	2	1			viability	hyd	28	8	0.95	20
Female_sterility	28	hyd	3	1			viability	hyd	28	9	0.7	20
Female_sterility	28	hyd	4	1			viability	hyd	28	10	1	20
Female_sterility	28	hyd	5	1			viability	hyd	28	11	0.95	20
Female_sterility	28	hyd	6	1			viability	hyd	28	12	0.6	20
Female_sterility	28	hyd	7	1			viability	hyd	28	13	0.95	20
Female_sterility	28	hyd	8	1			viability	hyd	28	14	0.95	20
Female_sterility	28	hyd	9	1			viability	hyd	28	15	0.85	20
Female_sterility	28	hyd	10	1			viability	hyd	28	16	0.3	20
Female_sterility	28	hyd	11	1			viability	hyd	28	17	0.5	20
Female_sterility	28	hyd	12	1			viability	hyd	28	18	0.9	20
Female_sterility	28	hyd	13	1			viability	hyd	28	19	0.85	20
Female_sterility	28	hyd	14	1			viability	hyd	28	20	0.85	20
Female_sterility	28	hyd	15	1			viability	hyd	28	21	0.7	20
Female_sterility	28	hyd	16	1			viability	hyd	28	22	0.9	20
Female_sterility	28	hyd	17	1			viability	hyd	28	23	0.8	20
Female_sterility	28	hyd	18	0			viability	hyd	28	24	0.7	20
Female_sterility	28	hyd	19	0			viability	hyd	28	25	0.85	20
Female_sterility	28	hyd	20	0			viability	hyd	28	26	0.85	20
Female_sterility	29	hyd	1	1			viability	hyd	28	27	0.65	20
Female_sterility	29	hyd	2	1			viability	hyd	28	28	0.6	20
Female_sterility	29	hyd	3	1			viability	hyd	28	29	1	20
Female_sterility	29	hyd	4	1			viability	hyd	28	30	0.6	20
Female_sterility	29	hyd	5	1			viability	hyd	29	1	0.6	20
Female_sterility	29	hyd	6	1			viability	hyd	29	2	0.7	20
Female_sterility	29	hyd	7	1			viability	hyd	29	3	0.8	20
Female_sterility	29	hyd	8	1			viability	hyd	29	4	0.9	20
Female_sterility	29	hyd	9	1			viability	hyd	29	5	0.6	20
Female_sterility	29	hyd	10	1			viability	hyd	29	6	0.45	20
Female_sterility	29	hyd	11	1			viability	hyd	29	7	0.7	20
Female_sterility	29	hyd	12	1			viability	hyd	29	8	1	20
Female_sterility	29	hyd	13	1			viability	hyd	29	9	0.2	20
Female_sterility	29	hyd	14	1			viability	hyd	29	10	0.95	20
Female_sterility	29	hyd	15	1			viability	hyd	29	11	0.35	20
Female_sterility	29	hyd	16	1			viability	hyd	29	12	0.65	20
Female_sterility	29	hyd	17	1			viability	hyd	29	13	0.95	20
Female_sterility	29	hyd	18	0			viability	hyd	29	14	0.85	20
Female_sterility	29	hyd	19	0			viability	hyd	29	15	0.85	20
Female_sterility	29	hyd	20	0			viability	hyd	29	16	0.8	20
Female_sterility	30	hyd	1	1			viability	hyd	29	17	0.85	20
Female_sterility	30	hyd	2	1			viability	hyd	29	18	0.7	20
Female_sterility	30	hyd	3	1			viability	hyd	29	19	0.75	20
Female_sterility	30	hyd	4	1			viability	hyd	29	20	0.2	20
Female_sterility	30	hyd	5	1			viability	hyd	29	21	0.95	20
Female_sterility	30	hyd	6	1			viability	hyd	29	22	0.4	20
Female_sterility	30	hyd	7	0			viability	hyd	29	23	0.85	20
Female_sterility	30	hyd	8	0			viability	hyd	29	24	0.7	20
Female_sterility	30	hyd	9	0			viability	hyd	29	25	0.8	20
Female_sterility	30	hyd	10	0			viability	hyd	29	26	0.7	20
Female_sterility	30	hyd	11	0			viability	hyd	29	27	0.9	20
Female_sterility	30	hyd	12	0			viability	hyd	29	28	0.4	20
Female_sterility	30	hyd	13	0			viability	hyd	29	29	0.85	20
Female_sterility	30	hyd	14	0			viability	hyd	29	30	0.9	20
Female_sterility	30	hyd	15	0			viability	hyd	30	1	0.3	20
Female_sterility	30	hyd	16	0			viability	hyd	30	2	0.3	20
Female_sterility	30	hyd	17	0			viability	hyd	30	3	0.8	20
Female_sterility	30	hyd	18	0			viability	hyd	30	4	0.6	20
Female_sterility	30	hyd	19	0			viability	hyd	30	5	0.6	20
Female_sterility	30	hyd	20	0			viability	hyd	30	6	0.6	20
Female_sterility	31	hyd	1	0			viability	hyd	30	7	0.8	20
Female_sterility	31	hyd	2	0			viability	hyd	30	8	0.5	20
Female_sterility	31	hyd	3	0			viability	hyd	30	9	0.8	20
Female_sterility	31	hyd	4	0			viability	hyd	30	10	0.6	20
Female_sterility	31	hyd	5	0			viability	hyd	31	1	0.5	20
Female_sterility	31	hyd	6	0			viability	hyd	31	2	0.7	20
Female_sterility	31	hyd	7	0			viability	hyd	31	3	0.2	20
Female_sterility	31	hyd	8	0			viability	hyd	31	4	0.3	20
Female_sterility	31	hyd	9	0			viability	hyd	31	5	0.8	20
Female_sterility	31	hyd	10	0			viability	hyd	31	6	0.5	20
Female_sterility	31	hyd	11	0			viability	hyd	31	7	0.5	20
Female_sterility	31	hyd	12	0			viability	hyd	31	8	0.1	20
Female_sterility	31	hyd	13	0			viability	hyd	31	9	0.4	20
Female_sterility	31	hyd	14	0			viability	hyd	31	10	0.5	20
Female_sterility	31	hyd	15	0			viability	hyd	32	1	0.2	20
Female_sterility	31	hyd	16	0			viability	hyd	32	2	0.4	20
Female_sterility	31	hyd	17	0			viability	hyd	32	3	0	20
Female_sterility	31	hyd	18	0			viability	hyd	32	4	0.4	20
Female_sterility	31	hyd	19	0			viability	hyd	32	5	0.4	20
Female_sterility	31	hyd	20	0			viability	hyd	32	6	0.3	20
Female_sterility	25	mel	1	1			viability	hyd	32	7	0.4	20
Female_sterility	25	mel	2	1			viability	hyd	32	8	0.4	20
Female_sterility	25	mel	3	1			viability	hyd	32	9	0.5	20
Female_sterility	25	mel	4	1			viability	hyd	32	10	0.1	20
Female_sterility	25	mel	5	1			viability	hyd	33	1	0	20
Female_sterility	25	mel	6	1			viability	hyd	33	2	0	20
Female_sterility	25	mel	7	1			viability	hyd	33	3	0	20
Female_sterility	25	mel	8	1			viability	hyd	33	4	0	20
Female_sterility	25	mel	9	1			viability	hyd	33	5	0	20
Female_sterility	25	mel	10	1			viability	hyd	33	6	0	20
Female_sterility	25	mel	11	1			viability	hyd	33	7	0	20
Female_sterility	25	mel	12	1			viability	hyd	33	8	0	20
Female_sterility	25	mel	13	1			viability	hyd	33	9	0	20
Female_sterility	25	mel	14	1			viability	hyd	33	10	0	20
Female_sterility	25	mel	15	1			viability	mel	25	1	0.95	20
Female_sterility	25	mel	16	1			viability	mel	25	2	0.8	20
Female_sterility	25	mel	17	1			viability	mel	25	3	0.75	20
Female_sterility	25	mel	18	1			viability	mel	25	4	0.8	20
Female_sterility	25	mel	19	1			viability	mel	25	5	0.9	20
Female_sterility	25	mel	20	1			viability	mel	25	6	0.85	20
Female_sterility	26	mel	1	1			viability	mel	25	7	0.6	20
Female_sterility	26	mel	2	1			viability	mel	25	8	0.85	20
Female_sterility	26	mel	3	1			viability	mel	25	9	0.85	20
Female_sterility	26	mel	4	1			viability	mel	25	10	1	20
Female_sterility	26	mel	5	1			viability	mel	25	11	0.95	20
Female_sterility	26	mel	6	1			viability	mel	25	12	0.65	20
Female_sterility	26	mel	7	1			viability	mel	25	13	0.7	20
Female_sterility	26	mel	8	1			viability	mel	25	14	0.7	20
Female_sterility	26	mel	9	1			viability	mel	25	15	0.65	20
Female_sterility	26	mel	10	1			viability	mel	25	16	0.7	20
Female_sterility	26	mel	11	1			viability	mel	25	17	0.85	20
Female_sterility	26	mel	12	1			viability	mel	25	18	0.8	20
Female_sterility	26	mel	13	1			viability	mel	25	19	0.5	20
Female_sterility	26	mel	14	1			viability	mel	25	20	0.65	20
Female_sterility	26	mel	15	1			viability	mel	26	1	0.8	20
Female_sterility	26	mel	16	1			viability	mel	26	2	0.75	20
Female_sterility	26	mel	17	1			viability	mel	26	3	0.35	20
Female_sterility	26	mel	18	1			viability	mel	26	4	1	20
Female_sterility	26	mel	19	1			viability	mel	26	5	0.8	20
Female_sterility	26	mel	20	1			viability	mel	26	6	0.75	20
Female_sterility	27	mel	1	1			viability	mel	26	7	0.85	20
Female_sterility	27	mel	2	1			viability	mel	26	8	0.85	20
Female_sterility	27	mel	3	1			viability	mel	26	9	0.95	20
Female_sterility	27	mel	4	1			viability	mel	26	10	1	20
Female_sterility	27	mel	5	1			viability	mel	26	11	0.75	20
Female_sterility	27	mel	6	1			viability	mel	26	12	0.9	20
Female_sterility	27	mel	7	1			viability	mel	26	13	0.85	20
Female_sterility	27	mel	8	1			viability	mel	26	14	0.85	20
Female_sterility	27	mel	9	1			viability	mel	26	15	0.7	20
Female_sterility	27	mel	10	1			viability	mel	26	16	0.55	20
Female_sterility	27	mel	11	1			viability	mel	26	17	0.95	20
Female_sterility	27	mel	12	1			viability	mel	26	18	0.85	20
Female_sterility	27	mel	13	1			viability	mel	26	19	0.7	20
Female_sterility	27	mel	14	1			viability	mel	26	20	0.75	20
Female_sterility	27	mel	15	1			viability	mel	27	1	0.4	20
Female_sterility	27	mel	16	1			viability	mel	27	2	0.95	20
Female_sterility	27	mel	17	1			viability	mel	27	3	0.75	20
Female_sterility	27	mel	18	1			viability	mel	27	4	0.8	20
Female_sterility	27	mel	19	1			viability	mel	27	5	0.7	20
Female_sterility	27	mel	20	1			viability	mel	27	6	0.85	20
Female_sterility	28	mel	1	1			viability	mel	27	7	0.75	20
Female_sterility	28	mel	2	1			viability	mel	27	8	0.95	20
Female_sterility	28	mel	3	1			viability	mel	27	9	0.75	20
Female_sterility	28	mel	4	1			viability	mel	27	10	0.85	20
Female_sterility	28	mel	5	1			viability	mel	27	11	0.85	20
Female_sterility	28	mel	6	1			viability	mel	27	12	0.8	20
Female_sterility	28	mel	7	1			viability	mel	27	13	0.95	20
Female_sterility	28	mel	8	1			viability	mel	27	14	0.8	20
Female_sterility	28	mel	9	1			viability	mel	27	15	0.7	20
Female_sterility	28	mel	10	1			viability	mel	27	16	0.7	20
Female_sterility	28	mel	11	1			viability	mel	27	17	0.75	20
Female_sterility	28	mel	12	1			viability	mel	27	18	0.75	20
Female_sterility	28	mel	13	1			viability	mel	27	19	0.65	20
Female_sterility	28	mel	14	1			viability	mel	27	20	0.8	20
Female_sterility	28	mel	15	1			viability	mel	28	1	0.9	20
Female_sterility	28	mel	16	1			viability	mel	28	2	0.95	20
Female_sterility	28	mel	17	1			viability	mel	28	3	0.65	20
Female_sterility	28	mel	18	1			viability	mel	28	4	0.8	20
Female_sterility	28	mel	19	1			viability	mel	28	5	0.7	20
Female_sterility	29	mel	1	1			viability	mel	28	6	0.85	20
Female_sterility	29	mel	2	1			viability	mel	28	7	0.75	20
Female_sterility	29	mel	3	1			viability	mel	28	8	0.8	20
Female_sterility	29	mel	4	1			viability	mel	28	9	0.8	20
Female_sterility	29	mel	5	1			viability	mel	28	10	0.75	20
Female_sterility	29	mel	6	1			viability	mel	28	11	0.9	20
Female_sterility	29	mel	7	1			viability	mel	28	12	0.6	20
Female_sterility	29	mel	8	1			viability	mel	28	13	0.9	20
Female_sterility	29	mel	9	1			viability	mel	28	14	0.85	20
Female_sterility	29	mel	10	1			viability	mel	28	15	0.65	20
Female_sterility	29	mel	11	1			viability	mel	28	16	0.85	20
Female_sterility	29	mel	12	1			viability	mel	28	17	0.6	20
Female_sterility	29	mel	13	1			viability	mel	28	18	0.7	20
Female_sterility	29	mel	14	1			viability	mel	28	19	0.45	20
Female_sterility	29	mel	15	1			viability	mel	28	20	0.75	20
Female_sterility	29	mel	16	1			viability	mel	29	1	0.65	20
Female_sterility	29	mel	17	1			viability	mel	29	2	0	20
Female_sterility	29	mel	18	1			viability	mel	29	3	0.7	20
Female_sterility	29	mel	19	1			viability	mel	29	4	1	20
Female_sterility	29	mel	20	1			viability	mel	29	5	0.65	20
Female_sterility	30	mel	1	1			viability	mel	29	6	0	20
Female_sterility	30	mel	2	1			viability	mel	29	7	0.65	20
Female_sterility	30	mel	3	1			viability	mel	29	8	0.95	20
Female_sterility	30	mel	4	1			viability	mel	29	9	1	20
Female_sterility	30	mel	5	1			viability	mel	29	10	0.7	20
Female_sterility	30	mel	6	1			viability	mel	29	11	0.75	20
Female_sterility	30	mel	7	1			viability	mel	29	12	0.55	20
Female_sterility	30	mel	8	1			viability	mel	29	13	0.75	20
Female_sterility	30	mel	9	1			viability	mel	29	14	0.5	20
Female_sterility	30	mel	10	1			viability	mel	29	15	0.5	20
Female_sterility	30	mel	11	1			viability	mel	29	16	0.95	20
Female_sterility	30	mel	12	1			viability	mel	29	17	0.5	20
Female_sterility	30	mel	13	1			viability	mel	29	18	0.65	20
Female_sterility	30	mel	14	1			viability	mel	29	19	0.65	20
Female_sterility	30	mel	15	1			viability	mel	29	20	0.8	20
Female_sterility	30	mel	16	1			viability	mel	30	1	1	20
Female_sterility	30	mel	17	1			viability	mel	30	2	0.8	20
Female_sterility	30	mel	18	1			viability	mel	30	3	0.7	20
Female_sterility	30	mel	19	0			viability	mel	30	4	0.9	20
Female_sterility	30	mel	20	0			viability	mel	30	5	0.7	20
Female_sterility	31	mel	1	1			viability	mel	30	6	0.6	20
Female_sterility	31	mel	2	1			viability	mel	30	7	1	20
Female_sterility	31	mel	3	1			viability	mel	30	8	0.9	20
Female_sterility	31	mel	4	1			viability	mel	30	9	0.7	20
Female_sterility	31	mel	5	1			viability	mel	30	10	0.8	20
Female_sterility	31	mel	6	1			viability	mel	31	1	0.8	20
Female_sterility	31	mel	7	1			viability	mel	31	2	1	20
Female_sterility	31	mel	8	1			viability	mel	31	3	0.9	20
Female_sterility	31	mel	9	1			viability	mel	31	4	0.9	20
Female_sterility	31	mel	10	1			viability	mel	31	5	0.9	20
Female_sterility	31	mel	11	1			viability	mel	31	6	1	20
Female_sterility	31	mel	12	1			viability	mel	31	7	0.5	20
Female_sterility	31	mel	13	1			viability	mel	31	8	0.5	20
Female_sterility	31	mel	14	1			viability	mel	31	9	0.9	20
Female_sterility	31	mel	15	1			viability	mel	31	10	0.9	20
Female_sterility	31	mel	16	1			viability	mel	32	1	0.7	20
Female_sterility	31	mel	17	1			viability	mel	32	2	0.9	20
Female_sterility	31	mel	18	1			viability	mel	32	3	0.9	20
Female_sterility	31	mel	19	1			viability	mel	32	4	0.6	20
Female_sterility	31	mel	20	0			viability	mel	32	5	0.6	20
Female_sterility	32	mel	1	1			viability	mel	32	6	0.8	20
Female_sterility	32	mel	2	1			viability	mel	32	7	1	20
Female_sterility	32	mel	3	1			viability	mel	32	8	0.6	20
Female_sterility	32	mel	4	1			viability	mel	32	9	0.6	20
Female_sterility	32	mel	5	1			viability	mel	32	10	0.7	20
Female_sterility	32	mel	6	1			viability	mel	33	1	0.2	20
Female_sterility	32	mel	7	0			viability	mel	33	2	0.2	20
Female_sterility	32	mel	8	0			viability	mel	33	3	0	20
Female_sterility	32	mel	9	0			viability	mel	33	4	0.2	20
Female_sterility	32	mel	10	0			viability	mel	33	5	0.3	20
Female_sterility	32	mel	11	0			viability	mel	33	6	0.2	20
Female_sterility	32	mel	12	0			viability	mel	33	7	0.2	20
Female_sterility	32	mel	13	0			viability	mel	33	8	0.2	20
Female_sterility	32	mel	14	0			viability	mel	33	9	0	20
Female_sterility	32	mel	15	0			viability	mel	33	10	0.2	20
Female_sterility	32	mel	16	0			viability	mel	34	1	0	20
Female_sterility	32	mel	17	0			viability	mel	34	2	0	20
Female_sterility	32	mel	18	0			viability	mel	34	3	0.2	20
Female_sterility	32	mel	19	0			viability	mel	34	4	0.1	20
Female_sterility	32	mel	20	0			viability	mel	34	5	0	20
Female_sterility	33	mel	1	0			viability	mel	34	6	0	20
Female_sterility	33	mel	2	0			viability	mel	34	7	0	20
Female_sterility	33	mel	3	0			viability	mel	34	8	0	20
Female_sterility	33	mel	4	0			viability	mel	34	9	0.1	20
Female_sterility	33	mel	5	0			viability	mel	34	10	0.2	20
Female_sterility	33	mel	6	0			viability	ps	25	1	0.95	20
Female_sterility	33	mel	7	0			viability	ps	25	2	0.9	20
Female_sterility	33	mel	8	0			viability	ps	25	3	0.9	20
Female_sterility	33	mel	9	0			viability	ps	25	4	0.9	20
Female_sterility	33	mel	10	0			viability	ps	25	5	0.55	20
Female_sterility	33	mel	11	0			viability	ps	25	6	1	20
Female_sterility	33	mel	12	0			viability	ps	25	7	0.95	20
Female_sterility	33	mel	13	0			viability	ps	25	8	0.85	20
Female_sterility	33	mel	14	0			viability	ps	25	9	0.9	20
Female_sterility	33	mel	15	0			viability	ps	25	10	0.95	20
Female_sterility	33	mel	16	0			viability	ps	25	11	0.85	20
Female_sterility	33	mel	17	0			viability	ps	25	12	0.75	20
Female_sterility	33	mel	18	0			viability	ps	25	13	0.85	20
Female_sterility	33	mel	19	0			viability	ps	25	14	0.95	20
Female_sterility	33	mel	20	0			viability	ps	25	15	1	20
Female_sterility	25	ps	1	1			viability	ps	25	16	0.9	20
Female_sterility	25	ps	2	1			viability	ps	25	17	0.95	20
Female_sterility	25	ps	3	1			viability	ps	25	18	1	20
Female_sterility	25	ps	4	1			viability	ps	25	19	0.7	20
Female_sterility	25	ps	5	1			viability	ps	25	20	0.85	20
Female_sterility	25	ps	6	1			viability	ps	26	1	0.85	20
Female_sterility	25	ps	7	1			viability	ps	26	2	0.85	20
Female_sterility	25	ps	8	1			viability	ps	26	3	0.75	20
Female_sterility	25	ps	9	1			viability	ps	26	4	0.6	20
Female_sterility	25	ps	10	1			viability	ps	26	5	0.9	20
Female_sterility	25	ps	11	1			viability	ps	26	6	0.8	20
Female_sterility	25	ps	12	1			viability	ps	26	7	0.6	20
Female_sterility	25	ps	13	1			viability	ps	26	8	0.7	20
Female_sterility	25	ps	14	1			viability	ps	26	9	0.8	20
Female_sterility	25	ps	15	1			viability	ps	26	10	0.85	20
Female_sterility	25	ps	16	1			viability	ps	26	11	0.95	20
Female_sterility	25	ps	17	1			viability	ps	26	12	0.9	20
Female_sterility	25	ps	18	1			viability	ps	26	13	0.7	20
Female_sterility	25	ps	19	1			viability	ps	26	14	0.5	20
Female_sterility	25	ps	20	1			viability	ps	26	15	0.7	20
Female_sterility	26	ps	1	1			viability	ps	26	16	0.7	20
Female_sterility	26	ps	2	1			viability	ps	26	17	0.9	20
Female_sterility	26	ps	3	1			viability	ps	26	18	0.5	20
Female_sterility	26	ps	4	1			viability	ps	26	19	0.8	20
Female_sterility	26	ps	5	1			viability	ps	26	20	1	20
Female_sterility	26	ps	6	1			viability	ps	27	1	0.65	20
Female_sterility	26	ps	7	1			viability	ps	27	2	0.8	20
Female_sterility	26	ps	8	1			viability	ps	27	3	0.9	20
Female_sterility	26	ps	9	1			viability	ps	27	4	0.85	20
Female_sterility	26	ps	10	1			viability	ps	27	5	0.65	20
Female_sterility	26	ps	11	1			viability	ps	27	6	0.75	20
Female_sterility	26	ps	12	1			viability	ps	27	7	0.95	20
Female_sterility	26	ps	13	1			viability	ps	27	8	0.6	20
Female_sterility	26	ps	14	1			viability	ps	27	9	0.75	20
Female_sterility	26	ps	15	1			viability	ps	27	10	0.9	20
Female_sterility	26	ps	16	1			viability	ps	27	11	0.95	20
Female_sterility	26	ps	17	1			viability	ps	27	12	0.85	20
Female_sterility	26	ps	18	1			viability	ps	27	13	0.85	20
Female_sterility	26	ps	19	1			viability	ps	27	14	0.95	20
Female_sterility	27	ps	1	1			viability	ps	27	15	0.7	20
Female_sterility	27	ps	2	1			viability	ps	27	16	0.65	20
Female_sterility	27	ps	3	1			viability	ps	27	17	0.8	20
Female_sterility	27	ps	4	1			viability	ps	27	18	0.85	20
Female_sterility	27	ps	5	1			viability	ps	27	19	0.9	20
Female_sterility	27	ps	6	1			viability	ps	27	20	0.7	20
Female_sterility	27	ps	7	1			viability	ps	28	1	0.9	20
Female_sterility	27	ps	8	1			viability	ps	28	2	0.9	20
Female_sterility	27	ps	9	1			viability	ps	28	3	0.3	20
Female_sterility	27	ps	10	1			viability	ps	28	4	0.9	20
Female_sterility	27	ps	11	1			viability	ps	28	5	0.3	20
Female_sterility	27	ps	12	1			viability	ps	28	6	1	20
Female_sterility	27	ps	13	1			viability	ps	28	7	0.8	20
Female_sterility	27	ps	14	1			viability	ps	28	8	0.9	20
Female_sterility	27	ps	15	1			viability	ps	28	9	0.6	20
Female_sterility	27	ps	16	1			viability	ps	28	10	0.9	20
Female_sterility	27	ps	17	1			viability	ps	28	11	0.9	20
Female_sterility	27	ps	18	1			viability	ps	28	12	0.75	20
Female_sterility	27	ps	19	1			viability	ps	28	13	0.75	20
Female_sterility	27	ps	20	1			viability	ps	28	14	0.9	20
Female_sterility	28	ps	1	1			viability	ps	28	15	0.9	20
Female_sterility	28	ps	2	1			viability	ps	28	16	0.85	20
Female_sterility	28	ps	3	1			viability	ps	28	17	0.95	20
Female_sterility	28	ps	4	1			viability	ps	28	18	0.75	20
Female_sterility	28	ps	5	1			viability	ps	28	19	1	20
Female_sterility	28	ps	6	1			viability	ps	28	20	0.8	20
Female_sterility	28	ps	7	1			viability	ps	28	21	0.6	20
Female_sterility	28	ps	8	1			viability	ps	28	22	0.9	20
Female_sterility	28	ps	9	1			viability	ps	28	23	0.8	20
Female_sterility	28	ps	10	1			viability	ps	28	24	0.8	20
Female_sterility	28	ps	11	1			viability	ps	28	25	0.9	20
Female_sterility	28	ps	12	1			viability	ps	28	26	0.7	20
Female_sterility	28	ps	13	1			viability	ps	28	27	0.9	20
Female_sterility	28	ps	14	1			viability	ps	28	28	0.75	20
Female_sterility	28	ps	15	1			viability	ps	28	29	0.95	20
Female_sterility	28	ps	16	1			viability	ps	28	30	0.75	20
Female_sterility	28	ps	17	1			viability	ps	29	1	0.95	20
Female_sterility	28	ps	18	1			viability	ps	29	2	0.5	20
Female_sterility	28	ps	19	1			viability	ps	29	3	0.95	20
Female_sterility	28	ps	20	1			viability	ps	29	4	0.8	20
Female_sterility	29	ps	1	1			viability	ps	29	5	0.75	20
Female_sterility	29	ps	2	1			viability	ps	29	6	1	20
Female_sterility	29	ps	3	1			viability	ps	29	7	0.9	20
Female_sterility	29	ps	4	1			viability	ps	29	8	0	20
Female_sterility	29	ps	5	1			viability	ps	29	9	0.7	20
Female_sterility	29	ps	6	1			viability	ps	29	10	0.2	20
Female_sterility	29	ps	7	1			viability	ps	29	11	0.85	20
Female_sterility	29	ps	8	1			viability	ps	29	12	0.7	20
Female_sterility	29	ps	9	1			viability	ps	29	13	0.85	20
Female_sterility	29	ps	10	1			viability	ps	29	14	0.2	20
Female_sterility	29	ps	11	1			viability	ps	29	15	0.8	20
Female_sterility	29	ps	12	1			viability	ps	29	16	0.8	20
Female_sterility	29	ps	13	1			viability	ps	29	17	0.9	20
Female_sterility	29	ps	14	1			viability	ps	29	18	0.7	20
Female_sterility	29	ps	15	1			viability	ps	29	19	0.95	20
Female_sterility	29	ps	16	1			viability	ps	29	20	0.8	20
Female_sterility	29	ps	17	1			viability	ps	29	21	0.75	20
Female_sterility	29	ps	18	1			viability	ps	29	22	0.9	20
Female_sterility	29	ps	19	1			viability	ps	29	23	0.7	20
Female_sterility	29	ps	20	1			viability	ps	29	24	0.7	20
Female_sterility	30	ps	1	1			viability	ps	29	25	0.85	20
Female_sterility	30	ps	2	1			viability	ps	29	26	0.9	20
Female_sterility	30	ps	3	1			viability	ps	29	27	0.65	20
Female_sterility	30	ps	4	1			viability	ps	29	28	0.3	20
Female_sterility	30	ps	5	1			viability	ps	29	29	0.85	20
Female_sterility	30	ps	6	1			viability	ps	29	30	0.7	20
Female_sterility	30	ps	7	1			viability	ps	30	1	0.6	20
Female_sterility	30	ps	8	1			viability	ps	30	2	0.1	20
Female_sterility	30	ps	9	1			viability	ps	30	3	0.7	20
Female_sterility	30	ps	10	1			viability	ps	30	4	0.5	20
Female_sterility	30	ps	11	1			viability	ps	30	5	0.5	20
Female_sterility	30	ps	12	1			viability	ps	30	6	0.1	20
Female_sterility	30	ps	13	1			viability	ps	30	7	0.4	20
Female_sterility	30	ps	14	1			viability	ps	30	8	0.7	20
Female_sterility	30	ps	15	1			viability	ps	30	9	0.1	20
Female_sterility	30	ps	16	1			viability	ps	30	10	0.2	20
Female_sterility	30	ps	17	0			viability	ps	31	1	0	20
Female_sterility	31	ps	1	0			viability	ps	31	2	0	20
Female_sterility	31	ps	2	0			viability	ps	31	3	0	20
Female_sterility	31	ps	3	0			viability	ps	31	4	0	20
Female_sterility	31	ps	4	0			viability	ps	31	5	0	20
Female_sterility	31	ps	5	0			viability	ps	31	6	0	20
Female_sterility	31	ps	6	0			viability	ps	31	7	0	20
Female_sterility	31	ps	7	0			viability	ps	31	8	0	20
Female_sterility	31	ps	8	0			viability	ps	31	9	0	20
Female_sterility	31	ps	9	0			viability	ps	31	10	0	20
Female_sterility	31	ps	10	0			viability	sulf	25	1	0.9	20
Female_sterility	31	ps	11	0			viability	sulf	25	2	0.9	20
Female_sterility	31	ps	12	0			viability	sulf	25	3	0.8	20
Female_sterility	31	ps	13	0			viability	sulf	25	4	0.95	20
Female_sterility	31	ps	14	0			viability	sulf	25	5	0.65	20
Female_sterility	31	ps	15	0			viability	sulf	25	6	0.95	20
Female_sterility	31	ps	16	0			viability	sulf	25	7	0.65	20
Female_sterility	31	ps	17	0			viability	sulf	25	8	0.9	20
Female_sterility	31	ps	18	0			viability	sulf	25	10	0.55	20
Female_sterility	31	ps	19	0			viability	sulf	25	11	1	20
Female_sterility	31	ps	20	0			viability	sulf	25	12	0.85	20
Female_sterility	25	sulf	1	1			viability	sulf	25	13	0.9	20
Female_sterility	25	sulf	2	1			viability	sulf	25	14	0.65	20
Female_sterility	25	sulf	3	1			viability	sulf	25	15	1	20
Female_sterility	25	sulf	4	1			viability	sulf	25	16	0.65	20
Female_sterility	25	sulf	5	1			viability	sulf	25	17	0.8	20
Female_sterility	25	sulf	6	1			viability	sulf	25	18	0.8	20
Female_sterility	25	sulf	7	1			viability	sulf	25	20	0.7	20
Female_sterility	25	sulf	8	1			viability	sulf	26	1	0.25	20
Female_sterility	25	sulf	9	1			viability	sulf	26	2	0.6	20
Female_sterility	25	sulf	10	1			viability	sulf	26	3	0.55	20
Female_sterility	25	sulf	11	1			viability	sulf	26	4	0.2	20
Female_sterility	25	sulf	12	1			viability	sulf	26	5	0.6	20
Female_sterility	25	sulf	13	1			viability	sulf	26	6	0.4	20
Female_sterility	25	sulf	14	1			viability	sulf	26	7	0.5	20
Female_sterility	25	sulf	15	1			viability	sulf	26	8	0.45	20
Female_sterility	25	sulf	16	1			viability	sulf	26	9	0.65	20
Female_sterility	25	sulf	17	1			viability	sulf	26	10	0.4	20
Female_sterility	25	sulf	18	1			viability	sulf	26	11	0.95	20
Female_sterility	25	sulf	19	1			viability	sulf	26	12	0.75	20
Female_sterility	25	sulf	20	1			viability	sulf	26	13	0.65	20
Female_sterility	26	sulf	1	1			viability	sulf	26	14	0.75	20
Female_sterility	26	sulf	2	1			viability	sulf	26	15	0.65	20
Female_sterility	26	sulf	3	1			viability	sulf	26	16	0.75	20
Female_sterility	26	sulf	4	1			viability	sulf	26	17	0.85	20
Female_sterility	26	sulf	5	1			viability	sulf	26	18	0.55	20
Female_sterility	26	sulf	6	1			viability	sulf	26	19	0.7	20
Female_sterility	26	sulf	7	1			viability	sulf	26	20	0.8	20
Female_sterility	26	sulf	8	1			viability	sulf	27	1	0.8	20
Female_sterility	26	sulf	9	1			viability	sulf	27	2	0.75	20
Female_sterility	26	sulf	10	1			viability	sulf	27	3	0.7	20
Female_sterility	26	sulf	11	1			viability	sulf	27	4	0.75	20
Female_sterility	26	sulf	12	1			viability	sulf	27	5	0.65	20
Female_sterility	26	sulf	13	1			viability	sulf	27	6	0.7	20
Female_sterility	26	sulf	14	1			viability	sulf	27	7	0.8	20
Female_sterility	26	sulf	15	1			viability	sulf	27	8	0.75	20
Female_sterility	26	sulf	16	1			viability	sulf	27	9	0.8	20
Female_sterility	26	sulf	17	1			viability	sulf	27	10	0.7	20
Female_sterility	26	sulf	18	1			viability	sulf	27	11	0.7	20
Female_sterility	26	sulf	19	0			viability	sulf	27	12	0.85	20
Female_sterility	26	sulf	20	0			viability	sulf	27	13	0.75	20
Female_sterility	27	sulf	1	1			viability	sulf	27	14	0.65	20
Female_sterility	27	sulf	2	1			viability	sulf	27	15	0.75	20
Female_sterility	27	sulf	3	1			viability	sulf	27	16	1	20
Female_sterility	27	sulf	4	1			viability	sulf	27	17	0.9	20
Female_sterility	27	sulf	5	1			viability	sulf	27	18	0.95	20
Female_sterility	27	sulf	6	1			viability	sulf	27	19	0.7	20
Female_sterility	27	sulf	7	1			viability	sulf	27	20	0.9	20
Female_sterility	27	sulf	8	1			viability	sulf	28	1	0.6	20
Female_sterility	27	sulf	9	1			viability	sulf	28	2	0.6	20
Female_sterility	27	sulf	10	1			viability	sulf	28	3	0.65	20
Female_sterility	27	sulf	11	1			viability	sulf	28	4	0.8	20
Female_sterility	27	sulf	12	1			viability	sulf	28	5	0.75	20
Female_sterility	27	sulf	13	1			viability	sulf	28	6	0.55	20
Female_sterility	27	sulf	14	1			viability	sulf	28	7	0.55	20
Female_sterility	27	sulf	15	1			viability	sulf	28	8	0.65	20
Female_sterility	27	sulf	16	1			viability	sulf	28	9	0.7	20
Female_sterility	27	sulf	17	1			viability	sulf	28	10	0.65	20
Female_sterility	27	sulf	18	0			viability	sulf	28	11	0.5	20
Female_sterility	27	sulf	19	0			viability	sulf	28	12	0.8	20
Female_sterility	27	sulf	20	0			viability	sulf	28	13	0.5	20
Female_sterility	28	sulf	1	1			viability	sulf	28	14	0.6	20
Female_sterility	28	sulf	2	1			viability	sulf	28	15	0.65	20
Female_sterility	28	sulf	3	1			viability	sulf	28	16	0.8	20
Female_sterility	28	sulf	4	1			viability	sulf	28	17	0.8	20
Female_sterility	28	sulf	5	1			viability	sulf	28	18	0.8	20
Female_sterility	28	sulf	6	1			viability	sulf	28	19	0.65	20
Female_sterility	28	sulf	7	1			viability	sulf	28	20	0.75	20
Female_sterility	28	sulf	8	1			viability	sulf	29	1	0.4	20
Female_sterility	28	sulf	9	1			viability	sulf	29	2	0.4	20
Female_sterility	28	sulf	10	1			viability	sulf	29	3	0.15	20
Female_sterility	28	sulf	11	1			viability	sulf	29	4	0.55	20
Female_sterility	28	sulf	12	1			viability	sulf	29	5	0.3	20
Female_sterility	28	sulf	13	0			viability	sulf	29	6	0.55	20
Female_sterility	28	sulf	14	0			viability	sulf	29	7	0.35	20
Female_sterility	28	sulf	15	0			viability	sulf	29	8	1	20
Female_sterility	28	sulf	16	0			viability	sulf	29	9	0.35	20
Female_sterility	28	sulf	17	0			viability	sulf	29	10	0.5	20
Female_sterility	28	sulf	18	0			viability	sulf	29	11	0.55	20
Female_sterility	28	sulf	19	0			viability	sulf	29	12	0.45	20
Female_sterility	28	sulf	20	0			viability	sulf	29	13	0.6	20
Female_sterility	29	sulf	1	1			viability	sulf	29	14	0.5	20
Female_sterility	29	sulf	2	1			viability	sulf	29	15	0.5	20
Female_sterility	29	sulf	3	1			viability	sulf	29	16	0.15	20
Female_sterility	29	sulf	4	1			viability	sulf	29	17	0.3	20
Female_sterility	29	sulf	5	1			viability	sulf	29	18	0.5	20
Female_sterility	29	sulf	6	1			viability	sulf	29	19	0.4	20
Female_sterility	29	sulf	7	1			viability	sulf	29	20	0.5	20
Female_sterility	29	sulf	8	1			viability	sulf	30	1	0.1	20
Female_sterility	29	sulf	9	0			viability	sulf	30	2	0.1	20
Female_sterility	29	sulf	10	0			viability	sulf	30	3	0	20
Female_sterility	29	sulf	11	0			viability	sulf	30	4	0	20
Female_sterility	29	sulf	12	0			viability	sulf	30	5	0.1	20
Female_sterility	29	sulf	13	0			viability	sulf	30	6	0	20
Female_sterility	29	sulf	14	0			viability	sulf	30	7	0	20
Female_sterility	29	sulf	15	0			viability	sulf	30	8	0	20
Female_sterility	29	sulf	16	0			viability	sulf	30	9	0.05	20
Female_sterility	29	sulf	17	0			viability	sulf	30	10	0	20
Female_sterility	29	sulf	18	0			viability	sulf	30	11	0	20
Female_sterility	29	sulf	19	0			viability	sulf	30	12	0	20
Female_sterility	29	sulf	20	0			viability	sulf	30	13	0.05	20
Female_sterility	30	sulf	1	0			viability	sulf	30	14	0	20
Female_sterility	30	sulf	2	0			viability	sulf	30	15	0	20
Female_sterility	30	sulf	3	0			viability	sulf	30	16	0	20
Female_sterility	30	sulf	4	0			viability	sulf	30	17	0	20
Female_sterility	30	sulf	5	0			viability	sulf	30	18	0.1	20
Female_sterility	30	sulf	6	0			viability	sulf	30	19	0	20
Female_sterility	30	sulf	7	0			viability	sulf	30	20	0.05	20
Female_sterility	30	sulf	8	0
Female_sterility	30	sulf	9	0
Female_sterility	30	sulf	10	0
Female_sterility	30	sulf	11	0
Female_sterility	30	sulf	12	0
Female_sterility	30	sulf	13	0
Female_sterility	30	sulf	14	0
Female_sterility	30	sulf	15	0
Female_sterility	30	sulf	16	0
Female_sterility	30	sulf	17	0
Female_sterility	30	sulf	18	0
Female_sterility	30	sulf	19	0
Female_sterility	30	sulf	20	0
Female_sterility	31	sulf	1	0
Female_sterility	31	sulf	2	0
Female_sterility	31	sulf	3	0
Female_sterility	31	sulf	4	0
Female_sterility	31	sulf	5	0
Female_sterility	31	sulf	6	0
Female_sterility	31	sulf	7	0
Female_sterility	31	sulf	8	0
Female_sterility	31	sulf	9	0
Female_sterility	31	sulf	10	0
Female_sterility	31	sulf	11	0
Female_sterility	31	sulf	12	0
Female_sterility	31	sulf	13	0
Female_sterility	31	sulf	14	0
Female_sterility	31	sulf	15	0
Female_sterility	31	sulf	16	0
Female_sterility	31	sulf	17	0
Female_sterility	31	sulf	18	0
Female_sterility	31	sulf	19	0
Female_sterility	31	sulf	20	0
Male_sterility	25	bip	1	1
Male_sterility	25	bip	2	1
Male_sterility	25	bip	3	1
Male_sterility	25	bip	4	1
Male_sterility	25	bip	5	1
Male_sterility	25	bip	6	1
Male_sterility	25	bip	7	1
Male_sterility	25	bip	8	1
Male_sterility	25	bip	9	1
Male_sterility	25	bip	10	1
Male_sterility	25	bip	11	1
Male_sterility	25	bip	12	1
Male_sterility	25	bip	13	1
Male_sterility	25	bip	14	1
Male_sterility	25	bip	15	1
Male_sterility	25	bip	16	1
Male_sterility	25	bip	17	1
Male_sterility	25	bip	18	1
Male_sterility	25	bip	19	0
Male_sterility	25	bip	20	1
Male_sterility	26	bip	1	1
Male_sterility	26	bip	2	1
Male_sterility	26	bip	3	1
Male_sterility	26	bip	4	1
Male_sterility	26	bip	5	1
Male_sterility	26	bip	6	1
Male_sterility	26	bip	7	1
Male_sterility	26	bip	8	1
Male_sterility	26	bip	9	1
Male_sterility	26	bip	10	1
Male_sterility	26	bip	11	1
Male_sterility	26	bip	12	1
Male_sterility	26	bip	13	1
Male_sterility	26	bip	14	1
Male_sterility	26	bip	15	1
Male_sterility	26	bip	16	1
Male_sterility	26	bip	17	1
Male_sterility	26	bip	18	1
Male_sterility	26	bip	19	1
Male_sterility	27	bip	1	1
Male_sterility	27	bip	2	1
Male_sterility	27	bip	3	1
Male_sterility	27	bip	4	1
Male_sterility	27	bip	5	1
Male_sterility	27	bip	6	1
Male_sterility	27	bip	7	1
Male_sterility	27	bip	8	1
Male_sterility	27	bip	9	1
Male_sterility	27	bip	10	1
Male_sterility	27	bip	11	1
Male_sterility	27	bip	12	1
Male_sterility	27	bip	13	1
Male_sterility	27	bip	14	1
Male_sterility	27	bip	15	1
Male_sterility	27	bip	16	1
Male_sterility	27	bip	17	1
Male_sterility	27	bip	18	1
Male_sterility	27	bip	19	1
Male_sterility	27	bip	20	1
Male_sterility	28	bip	1	1
Male_sterility	28	bip	2	1
Male_sterility	28	bip	3	1
Male_sterility	28	bip	4	1
Male_sterility	28	bip	5	1
Male_sterility	28	bip	6	1
Male_sterility	28	bip	7	1
Male_sterility	28	bip	8	1
Male_sterility	28	bip	9	1
Male_sterility	28	bip	10	1
Male_sterility	28	bip	11	1
Male_sterility	28	bip	12	1
Male_sterility	28	bip	13	1
Male_sterility	28	bip	14	1
Male_sterility	28	bip	15	1
Male_sterility	28	bip	16	1
Male_sterility	28	bip	17	1
Male_sterility	28	bip	18	0
Male_sterility	28	bip	19	1
Male_sterility	28	bip	20	1
Male_sterility	29	bip	1	0
Male_sterility	29	bip	2	0
Male_sterility	29	bip	3	0
Male_sterility	29	bip	4	0
Male_sterility	29	bip	5	0
Male_sterility	29	bip	6	0
Male_sterility	29	bip	7	0
Male_sterility	29	bip	8	0
Male_sterility	29	bip	9	0
Male_sterility	29	bip	10	0
Male_sterility	29	bip	11	0
Male_sterility	29	bip	12	0
Male_sterility	29	bip	13	0
Male_sterility	29	bip	14	0
Male_sterility	29	bip	15	0
Male_sterility	29	bip	16	1
Male_sterility	29	bip	17	1
Male_sterility	29	bip	18	1
Male_sterility	29	bip	19	1
Male_sterility	29	bip	20	1
Male_sterility	30	bip	1	0
Male_sterility	30	bip	2	0
Male_sterility	30	bip	3	0
Male_sterility	30	bip	4	0
Male_sterility	30	bip	5	0
Male_sterility	30	bip	6	0
Male_sterility	30	bip	7	0
Male_sterility	30	bip	8	0
Male_sterility	30	bip	9	0
Male_sterility	30	bip	10	0
Male_sterility	30	bip	11	0
Male_sterility	30	bip	12	0
Male_sterility	30	bip	13	0
Male_sterility	30	bip	14	0
Male_sterility	30	bip	15	0
Male_sterility	30	bip	16	0
Male_sterility	30	bip	17	0
Male_sterility	30	bip	18	0
Male_sterility	30	bip	19	0
Male_sterility	30	bip	20	0
Male_sterility	31	bip	1	0
Male_sterility	31	bip	2	0
Male_sterility	31	bip	3	0
Male_sterility	31	bip	4	0
Male_sterility	31	bip	5	0
Male_sterility	31	bip	6	0
Male_sterility	31	bip	7	0
Male_sterility	31	bip	8	0
Male_sterility	31	bip	9	0
Male_sterility	31	bip	10	0
Male_sterility	31	bip	11	0
Male_sterility	31	bip	12	0
Male_sterility	31	bip	13	0
Male_sterility	31	bip	14	0
Male_sterility	31	bip	15	0
Male_sterility	31	bip	16	0
Male_sterility	31	bip	17	0
Male_sterility	31	bip	18	0
Male_sterility	31	bip	19	0
Male_sterility	31	bip	20	0
Male_sterility	32	bip	1	0
Male_sterility	32	bip	2	0
Male_sterility	32	bip	3	0
Male_sterility	32	bip	4	0
Male_sterility	32	bip	5	0
Male_sterility	32	bip	6	0
Male_sterility	32	bip	7	0
Male_sterility	32	bip	8	0
Male_sterility	32	bip	9	0
Male_sterility	32	bip	10	0
Male_sterility	32	bip	11	0
Male_sterility	32	bip	12	0
Male_sterility	32	bip	13	0
Male_sterility	32	bip	14	0
Male_sterility	32	bip	15	0
Male_sterility	32	bip	16	0
Male_sterility	32	bip	17	0
Male_sterility	32	bip	18	0
Male_sterility	32	bip	19	0
Male_sterility	32	bip	20	0
Male_sterility	25	buzz	1	1
Male_sterility	25	buzz	2	1
Male_sterility	25	buzz	3	1
Male_sterility	25	buzz	4	1
Male_sterility	25	buzz	5	1
Male_sterility	25	buzz	6	1
Male_sterility	25	buzz	7	1
Male_sterility	25	buzz	8	1
Male_sterility	25	buzz	9	1
Male_sterility	25	buzz	10	1
Male_sterility	25	buzz	11	1
Male_sterility	25	buzz	12	1
Male_sterility	25	buzz	13	1
Male_sterility	25	buzz	14	1
Male_sterility	25	buzz	15	1
Male_sterility	25	buzz	16	1
Male_sterility	25	buzz	17	1
Male_sterility	25	buzz	18	1
Male_sterility	25	buzz	19	1
Male_sterility	25	buzz	20	1
Male_sterility	26	buzz	1	1
Male_sterility	26	buzz	2	1
Male_sterility	26	buzz	3	1
Male_sterility	26	buzz	4	1
Male_sterility	26	buzz	5	1
Male_sterility	26	buzz	6	0
Male_sterility	26	buzz	7	1
Male_sterility	26	buzz	8	1
Male_sterility	26	buzz	9	1
Male_sterility	26	buzz	10	1
Male_sterility	26	buzz	11	1
Male_sterility	26	buzz	12	1
Male_sterility	26	buzz	13	1
Male_sterility	26	buzz	14	1
Male_sterility	26	buzz	15	1
Male_sterility	26	buzz	16	1
Male_sterility	26	buzz	17	1
Male_sterility	26	buzz	18	1
Male_sterility	26	buzz	19	1
Male_sterility	26	buzz	20	1
Male_sterility	27	buzz	1	1
Male_sterility	27	buzz	2	1
Male_sterility	27	buzz	3	1
Male_sterility	27	buzz	4	1
Male_sterility	27	buzz	5	1
Male_sterility	27	buzz	6	1
Male_sterility	27	buzz	7	1
Male_sterility	27	buzz	8	1
Male_sterility	27	buzz	9	1
Male_sterility	27	buzz	10	1
Male_sterility	27	buzz	11	1
Male_sterility	27	buzz	12	1
Male_sterility	27	buzz	13	1
Male_sterility	27	buzz	14	1
Male_sterility	27	buzz	15	1
Male_sterility	27	buzz	16	1
Male_sterility	27	buzz	17	1
Male_sterility	27	buzz	18	1
Male_sterility	27	buzz	19	1
Male_sterility	27	buzz	20	1
Male_sterility	28	buzz	1	1
Male_sterility	28	buzz	2	1
Male_sterility	28	buzz	3	1
Male_sterility	28	buzz	4	1
Male_sterility	28	buzz	5	1
Male_sterility	28	buzz	6	1
Male_sterility	28	buzz	7	1
Male_sterility	28	buzz	8	1
Male_sterility	28	buzz	9	1
Male_sterility	28	buzz	10	1
Male_sterility	28	buzz	11	1
Male_sterility	28	buzz	12	1
Male_sterility	28	buzz	13	1
Male_sterility	28	buzz	14	1
Male_sterility	28	buzz	15	1
Male_sterility	28	buzz	16	1
Male_sterility	28	buzz	17	1
Male_sterility	28	buzz	18	1
Male_sterility	28	buzz	19	1
Male_sterility	28	buzz	20	1
Male_sterility	29	buzz	1	1
Male_sterility	29	buzz	2	1
Male_sterility	29	buzz	3	1
Male_sterility	29	buzz	4	1
Male_sterility	29	buzz	5	1
Male_sterility	29	buzz	6	1
Male_sterility	29	buzz	7	1
Male_sterility	29	buzz	8	1
Male_sterility	29	buzz	9	1
Male_sterility	29	buzz	10	1
Male_sterility	29	buzz	11	1
Male_sterility	29	buzz	12	1
Male_sterility	29	buzz	13	1
Male_sterility	29	buzz	14	1
Male_sterility	29	buzz	15	1
Male_sterility	29	buzz	16	1
Male_sterility	29	buzz	17	1
Male_sterility	29	buzz	18	1
Male_sterility	29	buzz	19	1
Male_sterility	29	buzz	20	1
Male_sterility	30	buzz	1	1
Male_sterility	30	buzz	2	1
Male_sterility	30	buzz	3	1
Male_sterility	30	buzz	4	1
Male_sterility	30	buzz	5	1
Male_sterility	30	buzz	6	1
Male_sterility	30	buzz	7	1
Male_sterility	30	buzz	8	1
Male_sterility	30	buzz	9	1
Male_sterility	30	buzz	10	1
Male_sterility	30	buzz	11	1
Male_sterility	30	buzz	12	1
Male_sterility	30	buzz	13	1
Male_sterility	30	buzz	14	1
Male_sterility	30	buzz	15	1
Male_sterility	30	buzz	16	1
Male_sterility	30	buzz	17	0
Male_sterility	30	buzz	18	0
Male_sterility	30	buzz	19	0
Male_sterility	30	buzz	20	0
Male_sterility	31	buzz	1	0
Male_sterility	31	buzz	2	0
Male_sterility	31	buzz	3	0
Male_sterility	31	buzz	4	0
Male_sterility	31	buzz	5	0
Male_sterility	31	buzz	6	0
Male_sterility	31	buzz	7	0
Male_sterility	31	buzz	8	0
Male_sterility	31	buzz	9	0
Male_sterility	31	buzz	10	0
Male_sterility	31	buzz	11	0
Male_sterility	31	buzz	12	0
Male_sterility	31	buzz	13	0
Male_sterility	31	buzz	14	0
Male_sterility	31	buzz	15	0
Male_sterility	31	buzz	16	0
Male_sterility	31	buzz	17	0
Male_sterility	31	buzz	18	0
Male_sterility	31	buzz	19	0
Male_sterility	31	buzz	20	0
Male_sterility	25	hyd	1	1
Male_sterility	25	hyd	2	1
Male_sterility	25	hyd	3	1
Male_sterility	25	hyd	4	1
Male_sterility	25	hyd	5	1
Male_sterility	25	hyd	6	1
Male_sterility	25	hyd	7	1
Male_sterility	25	hyd	8	1
Male_sterility	25	hyd	9	1
Male_sterility	25	hyd	10	1
Male_sterility	25	hyd	11	1
Male_sterility	25	hyd	12	0
Male_sterility	25	hyd	13	1
Male_sterility	25	hyd	14	1
Male_sterility	25	hyd	15	1
Male_sterility	25	hyd	16	1
Male_sterility	25	hyd	17	1
Male_sterility	25	hyd	18	1
Male_sterility	25	hyd	19	1
Male_sterility	25	hyd	20	1
Male_sterility	26	hyd	1	1
Male_sterility	26	hyd	2	1
Male_sterility	26	hyd	3	1
Male_sterility	26	hyd	4	1
Male_sterility	26	hyd	5	1
Male_sterility	26	hyd	6	1
Male_sterility	26	hyd	7	1
Male_sterility	26	hyd	8	1
Male_sterility	26	hyd	9	1
Male_sterility	26	hyd	10	1
Male_sterility	26	hyd	11	1
Male_sterility	26	hyd	12	1
Male_sterility	26	hyd	13	1
Male_sterility	26	hyd	14	0
Male_sterility	26	hyd	15	1
Male_sterility	26	hyd	16	1
Male_sterility	26	hyd	17	1
Male_sterility	26	hyd	18	1
Male_sterility	26	hyd	19	1
Male_sterility	26	hyd	20	1
Male_sterility	27	hyd	1	1
Male_sterility	27	hyd	2	1
Male_sterility	27	hyd	3	1
Male_sterility	27	hyd	4	1
Male_sterility	27	hyd	5	1
Male_sterility	27	hyd	6	1
Male_sterility	27	hyd	7	1
Male_sterility	27	hyd	8	1
Male_sterility	27	hyd	9	1
Male_sterility	27	hyd	10	1
Male_sterility	27	hyd	11	1
Male_sterility	27	hyd	12	1
Male_sterility	27	hyd	13	1
Male_sterility	27	hyd	14	1
Male_sterility	27	hyd	15	1
Male_sterility	27	hyd	16	1
Male_sterility	27	hyd	17	1
Male_sterility	27	hyd	18	1
Male_sterility	27	hyd	19	1
Male_sterility	27	hyd	20	0
Male_sterility	28	hyd	1	1
Male_sterility	28	hyd	2	1
Male_sterility	28	hyd	3	1
Male_sterility	28	hyd	4	1
Male_sterility	28	hyd	5	1
Male_sterility	28	hyd	6	1
Male_sterility	28	hyd	7	1
Male_sterility	28	hyd	8	1
Male_sterility	28	hyd	9	1
Male_sterility	28	hyd	10	1
Male_sterility	28	hyd	11	1
Male_sterility	28	hyd	12	1
Male_sterility	28	hyd	13	1
Male_sterility	28	hyd	14	1
Male_sterility	28	hyd	15	1
Male_sterility	28	hyd	16	1
Male_sterility	28	hyd	17	1
Male_sterility	28	hyd	18	1
Male_sterility	28	hyd	19	1
Male_sterility	28	hyd	20	1
Male_sterility	29	hyd	1	0
Male_sterility	29	hyd	2	0
Male_sterility	29	hyd	3	0
Male_sterility	29	hyd	4	0
Male_sterility	29	hyd	5	0
Male_sterility	29	hyd	6	0
Male_sterility	29	hyd	7	0
Male_sterility	29	hyd	8	0
Male_sterility	29	hyd	9	0
Male_sterility	29	hyd	10	0
Male_sterility	29	hyd	11	0
Male_sterility	29	hyd	12	0
Male_sterility	29	hyd	13	0
Male_sterility	29	hyd	14	0
Male_sterility	29	hyd	15	0
Male_sterility	29	hyd	16	0
Male_sterility	29	hyd	17	0
Male_sterility	29	hyd	18	0
Male_sterility	29	hyd	19	0
Male_sterility	29	hyd	20	0
Male_sterility	30	hyd	1	0
Male_sterility	30	hyd	2	0
Male_sterility	30	hyd	3	0
Male_sterility	30	hyd	4	0
Male_sterility	30	hyd	5	0
Male_sterility	30	hyd	6	0
Male_sterility	30	hyd	7	0
Male_sterility	30	hyd	8	0
Male_sterility	30	hyd	9	0
Male_sterility	30	hyd	10	0
Male_sterility	30	hyd	11	0
Male_sterility	30	hyd	12	0
Male_sterility	30	hyd	13	0
Male_sterility	30	hyd	14	0
Male_sterility	30	hyd	15	0
Male_sterility	30	hyd	16	0
Male_sterility	30	hyd	17	0
Male_sterility	30	hyd	18	0
Male_sterility	30	hyd	19	0
Male_sterility	30	hyd	20	0
Male_sterility	31	hyd	1	0
Male_sterility	31	hyd	2	0
Male_sterility	31	hyd	3	0
Male_sterility	31	hyd	4	0
Male_sterility	31	hyd	5	0
Male_sterility	31	hyd	6	0
Male_sterility	31	hyd	7	0
Male_sterility	31	hyd	8	0
Male_sterility	31	hyd	9	0
Male_sterility	31	hyd	10	0
Male_sterility	31	hyd	11	0
Male_sterility	31	hyd	12	0
Male_sterility	31	hyd	13	0
Male_sterility	31	hyd	14	0
Male_sterility	31	hyd	15	0
Male_sterility	31	hyd	16	0
Male_sterility	31	hyd	17	0
Male_sterility	31	hyd	18	0
Male_sterility	31	hyd	19	0
Male_sterility	31	hyd	20	0
Male_sterility	25	mel	1	1
Male_sterility	25	mel	2	1
Male_sterility	25	mel	3	1
Male_sterility	25	mel	4	1
Male_sterility	25	mel	5	1
Male_sterility	25	mel	6	1
Male_sterility	25	mel	7	1
Male_sterility	25	mel	8	1
Male_sterility	25	mel	9	1
Male_sterility	25	mel	10	1
Male_sterility	25	mel	11	1
Male_sterility	25	mel	12	1
Male_sterility	25	mel	13	1
Male_sterility	25	mel	14	1
Male_sterility	25	mel	15	1
Male_sterility	25	mel	16	1
Male_sterility	25	mel	17	1
Male_sterility	25	mel	18	1
Male_sterility	25	mel	19	1
Male_sterility	25	mel	20	1
Male_sterility	26	mel	1	1
Male_sterility	26	mel	2	1
Male_sterility	26	mel	3	1
Male_sterility	26	mel	4	1
Male_sterility	26	mel	5	1
Male_sterility	26	mel	6	1
Male_sterility	26	mel	7	1
Male_sterility	26	mel	8	1
Male_sterility	26	mel	9	1
Male_sterility	26	mel	10	1
Male_sterility	26	mel	11	1
Male_sterility	26	mel	12	1
Male_sterility	26	mel	13	1
Male_sterility	26	mel	14	1
Male_sterility	26	mel	15	1
Male_sterility	26	mel	16	1
Male_sterility	26	mel	17	1
Male_sterility	26	mel	18	1
Male_sterility	26	mel	19	1
Male_sterility	26	mel	20	1
Male_sterility	27	mel	1	1
Male_sterility	27	mel	2	1
Male_sterility	27	mel	3	1
Male_sterility	27	mel	4	1
Male_sterility	27	mel	5	1
Male_sterility	27	mel	6	1
Male_sterility	27	mel	7	1
Male_sterility	27	mel	8	1
Male_sterility	27	mel	9	1
Male_sterility	27	mel	10	1
Male_sterility	27	mel	11	1
Male_sterility	27	mel	12	1
Male_sterility	27	mel	13	1
Male_sterility	27	mel	14	1
Male_sterility	27	mel	15	1
Male_sterility	27	mel	16	1
Male_sterility	27	mel	17	1
Male_sterility	27	mel	18	1
Male_sterility	27	mel	19	1
Male_sterility	27	mel	20	1
Male_sterility	28	mel	1	1
Male_sterility	28	mel	2	1
Male_sterility	28	mel	3	1
Male_sterility	28	mel	4	1
Male_sterility	28	mel	5	1
Male_sterility	28	mel	6	1
Male_sterility	28	mel	7	1
Male_sterility	28	mel	8	1
Male_sterility	28	mel	9	1
Male_sterility	28	mel	10	1
Male_sterility	28	mel	11	1
Male_sterility	28	mel	12	1
Male_sterility	28	mel	13	1
Male_sterility	28	mel	14	1
Male_sterility	28	mel	15	1
Male_sterility	28	mel	16	1
Male_sterility	28	mel	17	1
Male_sterility	28	mel	18	1
Male_sterility	28	mel	19	1
Male_sterility	29	mel	1	1
Male_sterility	29	mel	2	1
Male_sterility	29	mel	3	1
Male_sterility	29	mel	4	1
Male_sterility	29	mel	5	1
Male_sterility	29	mel	6	1
Male_sterility	29	mel	7	1
Male_sterility	29	mel	8	1
Male_sterility	29	mel	9	1
Male_sterility	29	mel	10	1
Male_sterility	29	mel	11	1
Male_sterility	29	mel	12	1
Male_sterility	29	mel	13	1
Male_sterility	29	mel	14	1
Male_sterility	29	mel	15	1
Male_sterility	29	mel	16	1
Male_sterility	29	mel	17	1
Male_sterility	29	mel	18	0
Male_sterility	29	mel	19	1
Male_sterility	29	mel	20	1
Male_sterility	30	mel	1	1
Male_sterility	30	mel	2	1
Male_sterility	30	mel	3	0
Male_sterility	30	mel	4	0
Male_sterility	30	mel	5	0
Male_sterility	30	mel	6	0
Male_sterility	30	mel	7	0
Male_sterility	30	mel	8	0
Male_sterility	30	mel	9	0
Male_sterility	30	mel	10	0
Male_sterility	30	mel	11	0
Male_sterility	30	mel	12	0
Male_sterility	30	mel	13	0
Male_sterility	30	mel	14	0
Male_sterility	30	mel	15	0
Male_sterility	30	mel	16	0
Male_sterility	30	mel	17	0
Male_sterility	30	mel	18	0
Male_sterility	30	mel	19	0
Male_sterility	30	mel	20	0
Male_sterility	31	mel	1	0
Male_sterility	31	mel	2	0
Male_sterility	31	mel	3	0
Male_sterility	31	mel	4	0
Male_sterility	31	mel	5	0
Male_sterility	31	mel	6	0
Male_sterility	31	mel	7	0
Male_sterility	31	mel	8	0
Male_sterility	31	mel	9	0
Male_sterility	31	mel	10	0
Male_sterility	31	mel	11	0
Male_sterility	31	mel	12	0
Male_sterility	31	mel	13	0
Male_sterility	31	mel	14	0
Male_sterility	31	mel	15	0
Male_sterility	31	mel	16	0
Male_sterility	31	mel	17	0
Male_sterility	31	mel	18	0
Male_sterility	31	mel	19	0
Male_sterility	31	mel	20	0
Male_sterility	25	ps	1	1
Male_sterility	25	ps	2	1
Male_sterility	25	ps	3	1
Male_sterility	25	ps	4	1
Male_sterility	25	ps	5	1
Male_sterility	25	ps	6	1
Male_sterility	25	ps	7	1
Male_sterility	25	ps	8	1
Male_sterility	25	ps	9	1
Male_sterility	25	ps	10	1
Male_sterility	25	ps	11	1
Male_sterility	25	ps	12	1
Male_sterility	25	ps	13	1
Male_sterility	25	ps	14	1
Male_sterility	25	ps	15	1
Male_sterility	25	ps	16	1
Male_sterility	25	ps	17	1
Male_sterility	25	ps	18	1
Male_sterility	25	ps	19	1
Male_sterility	25	ps	20	1
Male_sterility	26	ps	1	1
Male_sterility	26	ps	2	1
Male_sterility	26	ps	3	1
Male_sterility	26	ps	4	1
Male_sterility	26	ps	5	1
Male_sterility	26	ps	6	1
Male_sterility	26	ps	7	1
Male_sterility	26	ps	8	1
Male_sterility	26	ps	9	1
Male_sterility	26	ps	10	1
Male_sterility	26	ps	11	1
Male_sterility	26	ps	12	1
Male_sterility	26	ps	13	1
Male_sterility	26	ps	14	1
Male_sterility	26	ps	15	1
Male_sterility	26	ps	16	1
Male_sterility	26	ps	17	1
Male_sterility	26	ps	18	1
Male_sterility	26	ps	19	1
Male_sterility	27	ps	1	0
Male_sterility	27	ps	2	0
Male_sterility	27	ps	3	1
Male_sterility	27	ps	4	1
Male_sterility	27	ps	5	1
Male_sterility	27	ps	6	1
Male_sterility	27	ps	7	1
Male_sterility	27	ps	8	0
Male_sterility	27	ps	9	1
Male_sterility	27	ps	10	1
Male_sterility	27	ps	11	1
Male_sterility	27	ps	12	1
Male_sterility	27	ps	13	1
Male_sterility	27	ps	14	1
Male_sterility	27	ps	15	1
Male_sterility	27	ps	16	1
Male_sterility	27	ps	17	1
Male_sterility	27	ps	18	1
Male_sterility	27	ps	19	1
Male_sterility	27	ps	20	1
Male_sterility	28	ps	1	0
Male_sterility	28	ps	2	0
Male_sterility	28	ps	3	0
Male_sterility	28	ps	4	0
Male_sterility	28	ps	5	0
Male_sterility	28	ps	6	0
Male_sterility	28	ps	7	1
Male_sterility	28	ps	8	1
Male_sterility	28	ps	9	1
Male_sterility	28	ps	10	1
Male_sterility	28	ps	11	1
Male_sterility	28	ps	12	1
Male_sterility	28	ps	13	1
Male_sterility	28	ps	14	1
Male_sterility	28	ps	15	1
Male_sterility	28	ps	16	1
Male_sterility	28	ps	17	1
Male_sterility	28	ps	18	1
Male_sterility	28	ps	19	1
Male_sterility	28	ps	20	1
Male_sterility	29	ps	1	0
Male_sterility	29	ps	2	0
Male_sterility	29	ps	3	0
Male_sterility	29	ps	4	0
Male_sterility	29	ps	5	0
Male_sterility	29	ps	6	0
Male_sterility	29	ps	7	0
Male_sterility	29	ps	8	0
Male_sterility	29	ps	9	0
Male_sterility	29	ps	10	0
Male_sterility	29	ps	11	0
Male_sterility	29	ps	12	0
Male_sterility	29	ps	13	0
Male_sterility	29	ps	14	0
Male_sterility	29	ps	15	0
Male_sterility	29	ps	16	0
Male_sterility	29	ps	17	0
Male_sterility	29	ps	18	0
Male_sterility	29	ps	19	0
Male_sterility	29	ps	20	0
Male_sterility	30	ps	1	0
Male_sterility	30	ps	2	0
Male_sterility	30	ps	3	0
Male_sterility	30	ps	4	0
Male_sterility	30	ps	5	0
Male_sterility	30	ps	6	0
Male_sterility	30	ps	7	0
Male_sterility	30	ps	8	0
Male_sterility	30	ps	9	0
Male_sterility	30	ps	10	0
Male_sterility	30	ps	11	0
Male_sterility	30	ps	12	0
Male_sterility	30	ps	13	0
Male_sterility	30	ps	14	0
Male_sterility	30	ps	15	0
Male_sterility	30	ps	16	0
Male_sterility	30	ps	17	0
Male_sterility	30	ps	18	0
Male_sterility	30	ps	19	0
Male_sterility	30	ps	20	0
Male_sterility	31	ps	1	0
Male_sterility	31	ps	2	0
Male_sterility	31	ps	3	0
Male_sterility	31	ps	4	0
Male_sterility	31	ps	5	0
Male_sterility	31	ps	6	0
Male_sterility	31	ps	7	0
Male_sterility	31	ps	8	0
Male_sterility	31	ps	9	0
Male_sterility	31	ps	10	0
Male_sterility	31	ps	11	0
Male_sterility	31	ps	12	0
Male_sterility	31	ps	13	0
Male_sterility	31	ps	14	0
Male_sterility	31	ps	15	0
Male_sterility	31	ps	16	0
Male_sterility	31	ps	17	0
Male_sterility	31	ps	18	0
Male_sterility	31	ps	19	0
Male_sterility	31	ps	20	0
Male_sterility	25	sim	1	1
Male_sterility	25	sim	2	1
Male_sterility	25	sim	3	1
Male_sterility	25	sim	4	1
Male_sterility	25	sim	5	1
Male_sterility	25	sim	6	1
Male_sterility	25	sim	7	1
Male_sterility	25	sim	8	1
Male_sterility	25	sim	9	1
Male_sterility	25	sim	10	1
Male_sterility	25	sim	11	1
Male_sterility	25	sim	12	1
Male_sterility	25	sim	13	1
Male_sterility	25	sim	14	1
Male_sterility	25	sim	15	1
Male_sterility	25	sim	16	1
Male_sterility	25	sim	17	1
Male_sterility	25	sim	18	1
Male_sterility	25	sim	19	1
Male_sterility	25	sim	20	1
Male_sterility	26	sim	1	1
Male_sterility	26	sim	2	1
Male_sterility	26	sim	3	1
Male_sterility	26	sim	4	1
Male_sterility	26	sim	5	1
Male_sterility	26	sim	6	1
Male_sterility	26	sim	7	1
Male_sterility	26	sim	8	1
Male_sterility	26	sim	9	1
Male_sterility	26	sim	10	1
Male_sterility	26	sim	11	1
Male_sterility	26	sim	12	1
Male_sterility	26	sim	13	1
Male_sterility	26	sim	14	1
Male_sterility	26	sim	15	1
Male_sterility	26	sim	16	1
Male_sterility	26	sim	17	1
Male_sterility	26	sim	18	1
Male_sterility	26	sim	19	1
Male_sterility	26	sim	20	1
Male_sterility	27	sim	1	1
Male_sterility	27	sim	2	1
Male_sterility	27	sim	3	1
Male_sterility	27	sim	4	1
Male_sterility	27	sim	5	1
Male_sterility	27	sim	6	1
Male_sterility	27	sim	7	1
Male_sterility	27	sim	8	1
Male_sterility	27	sim	9	1
Male_sterility	27	sim	10	1
Male_sterility	27	sim	11	1
Male_sterility	27	sim	12	1
Male_sterility	27	sim	13	1
Male_sterility	27	sim	14	1
Male_sterility	27	sim	15	1
Male_sterility	27	sim	16	1
Male_sterility	27	sim	17	1
Male_sterility	27	sim	18	0
Male_sterility	27	sim	19	1
Male_sterility	28	sim	1	1
Male_sterility	28	sim	2	1
Male_sterility	28	sim	3	1
Male_sterility	28	sim	4	1
Male_sterility	28	sim	5	1
Male_sterility	28	sim	6	1
Male_sterility	28	sim	7	1
Male_sterility	28	sim	8	1
Male_sterility	28	sim	9	1
Male_sterility	28	sim	10	1
Male_sterility	28	sim	11	1
Male_sterility	28	sim	12	1
Male_sterility	28	sim	13	1
Male_sterility	28	sim	14	1
Male_sterility	28	sim	15	1
Male_sterility	28	sim	16	1
Male_sterility	28	sim	17	1
Male_sterility	28	sim	18	1
Male_sterility	28	sim	19	1
Male_sterility	28	sim	20	1
Male_sterility	29	sim	1	1
Male_sterility	29	sim	2	1
Male_sterility	29	sim	3	1
Male_sterility	29	sim	4	0
Male_sterility	29	sim	5	1
Male_sterility	29	sim	6	1
Male_sterility	29	sim	7	1
Male_sterility	29	sim	8	1
Male_sterility	29	sim	9	1
Male_sterility	29	sim	10	1
Male_sterility	29	sim	11	1
Male_sterility	29	sim	12	1
Male_sterility	29	sim	13	1
Male_sterility	29	sim	14	1
Male_sterility	29	sim	15	1
Male_sterility	29	sim	16	0
Male_sterility	29	sim	17	1
Male_sterility	29	sim	18	1
Male_sterility	29	sim	19	1
Male_sterility	29	sim	20	1
Male_sterility	30	sim	1	0
Male_sterility	30	sim	2	0
Male_sterility	30	sim	3	0
Male_sterility	30	sim	4	0
Male_sterility	30	sim	5	0
Male_sterility	30	sim	6	0
Male_sterility	30	sim	7	0
Male_sterility	30	sim	8	0
Male_sterility	30	sim	9	0
Male_sterility	30	sim	10	0
Male_sterility	30	sim	11	0
Male_sterility	30	sim	12	0
Male_sterility	30	sim	13	0
Male_sterility	30	sim	14	0
Male_sterility	30	sim	15	0
Male_sterility	30	sim	16	0
Male_sterility	30	sim	17	0
Male_sterility	30	sim	18	0
Male_sterility	30	sim	19	0
Male_sterility	30	sim	20	0
Male_sterility	31	sim	1	0
Male_sterility	31	sim	2	0
Male_sterility	31	sim	3	0
Male_sterility	31	sim	4	0
Male_sterility	31	sim	5	0
Male_sterility	31	sim	6	0
Male_sterility	31	sim	7	0
Male_sterility	31	sim	8	0
Male_sterility	31	sim	9	0
Male_sterility	31	sim	10	0
Male_sterility	31	sim	11	0
Male_sterility	31	sim	12	0
Male_sterility	31	sim	13	0
Male_sterility	31	sim	14	0
Male_sterility	31	sim	15	0
Male_sterility	31	sim	16	0
Male_sterility	31	sim	17	0
Male_sterility	31	sim	18	0
Male_sterility	31	sim	19	0
Male_sterility	31	sim	20	0
Male_sterility	25	sulf	1	1
Male_sterility	25	sulf	2	1
Male_sterility	25	sulf	3	1
Male_sterility	25	sulf	4	1
Male_sterility	25	sulf	5	1
Male_sterility	25	sulf	6	1
Male_sterility	25	sulf	7	1
Male_sterility	25	sulf	8	1
Male_sterility	25	sulf	9	1
Male_sterility	25	sulf	10	0
Male_sterility	25	sulf	11	1
Male_sterility	25	sulf	12	1
Male_sterility	25	sulf	13	1
Male_sterility	25	sulf	14	1
Male_sterility	25	sulf	15	1
Male_sterility	25	sulf	16	0
Male_sterility	25	sulf	17	1
Male_sterility	25	sulf	18	1
Male_sterility	25	sulf	19	1
Male_sterility	25	sulf	20	1
Male_sterility	26	sulf	1	1
Male_sterility	26	sulf	2	1
Male_sterility	26	sulf	3	1
Male_sterility	26	sulf	4	1
Male_sterility	26	sulf	5	1
Male_sterility	26	sulf	6	1
Male_sterility	26	sulf	7	1
Male_sterility	26	sulf	8	1
Male_sterility	26	sulf	9	1
Male_sterility	26	sulf	10	1
Male_sterility	26	sulf	11	1
Male_sterility	26	sulf	12	1
Male_sterility	26	sulf	13	1
Male_sterility	26	sulf	14	1
Male_sterility	26	sulf	15	1
Male_sterility	26	sulf	16	1
Male_sterility	26	sulf	17	1
Male_sterility	26	sulf	18	1
Male_sterility	26	sulf	19	1
Male_sterility	26	sulf	20	1
Male_sterility	27	sulf	1	1
Male_sterility	27	sulf	2	1
Male_sterility	27	sulf	3	1
Male_sterility	27	sulf	4	1
Male_sterility	27	sulf	5	0
Male_sterility	27	sulf	6	1
Male_sterility	27	sulf	7	1
Male_sterility	27	sulf	8	1
Male_sterility	27	sulf	9	1
Male_sterility	27	sulf	10	1
Male_sterility	27	sulf	11	1
Male_sterility	27	sulf	12	0
Male_sterility	27	sulf	13	1
Male_sterility	27	sulf	14	1
Male_sterility	27	sulf	15	1
Male_sterility	27	sulf	16	1
Male_sterility	27	sulf	17	1
Male_sterility	27	sulf	18	1
Male_sterility	27	sulf	19	1
Male_sterility	28	sulf	1	1
Male_sterility	28	sulf	2	1
Male_sterility	28	sulf	3	0
Male_sterility	28	sulf	4	1
Male_sterility	28	sulf	5	1
Male_sterility	28	sulf	6	1
Male_sterility	28	sulf	7	1
Male_sterility	28	sulf	8	1
Male_sterility	28	sulf	9	1
Male_sterility	28	sulf	10	1
Male_sterility	28	sulf	11	0
Male_sterility	28	sulf	12	0
Male_sterility	28	sulf	13	1
Male_sterility	28	sulf	14	1
Male_sterility	28	sulf	15	0
Male_sterility	28	sulf	16	1
Male_sterility	28	sulf	17	1
Male_sterility	28	sulf	18	1
Male_sterility	28	sulf	19	1
Male_sterility	28	sulf	20	1
Male_sterility	29	sulf	1	0
Male_sterility	29	sulf	2	0
Male_sterility	29	sulf	3	0
Male_sterility	29	sulf	4	0
Male_sterility	29	sulf	5	0
Male_sterility	29	sulf	6	0
Male_sterility	29	sulf	7	0
Male_sterility	29	sulf	8	0
Male_sterility	29	sulf	9	0
Male_sterility	29	sulf	10	0
Male_sterility	29	sulf	11	0
Male_sterility	29	sulf	12	0
Male_sterility	29	sulf	13	0
Male_sterility	29	sulf	14	0
Male_sterility	29	sulf	15	0
Male_sterility	29	sulf	16	0
Male_sterility	29	sulf	17	0
Male_sterility	29	sulf	18	0
Male_sterility	29	sulf	19	0
Male_sterility	29	sulf	20	0
Male_sterility	30	sulf	1	0
Male_sterility	30	sulf	2	0
Male_sterility	30	sulf	3	0
Male_sterility	30	sulf	4	0
Male_sterility	30	sulf	5	0
Male_sterility	30	sulf	6	0
Male_sterility	30	sulf	7	0
Male_sterility	30	sulf	8	0
Male_sterility	30	sulf	9	0
Male_sterility	30	sulf	10	0
Male_sterility	30	sulf	11	0
Male_sterility	30	sulf	12	0
Male_sterility	30	sulf	13	0
Male_sterility	30	sulf	14	0
Male_sterility	30	sulf	15	0
Male_sterility	30	sulf	16	0
Male_sterility	30	sulf	17	0
Male_sterility	30	sulf	18	0
Male_sterility	30	sulf	19	0
Male_sterility	30	sulf	20	0
Male_sterility	25	bunn	1	1
Male_sterility	25	bunn	2	1
Male_sterility	25	bunn	3	1
Male_sterility	25	bunn	4	1
Male_sterility	25	bunn	5	1
Male_sterility	25	bunn	6	1
Male_sterility	25	bunn	7	1
Male_sterility	25	bunn	8	1
Male_sterility	25	bunn	9	1
Male_sterility	25	bunn	10	1
Male_sterility	25	bunn	11	1
Male_sterility	25	bunn	12	1
Male_sterility	25	bunn	13	1
Male_sterility	25	bunn	14	1
Male_sterility	25	bunn	15	1
Male_sterility	25	bunn	16	1
Male_sterility	25	bunn	17	1
Male_sterility	25	bunn	18	0
Male_sterility	25	bunn	19	0
Male_sterility	25	bunn	20	0
Male_sterility	26	bunn	1	1
Male_sterility	26	bunn	2	1
Male_sterility	26	bunn	3	1
Male_sterility	26	bunn	4	1
Male_sterility	26	bunn	5	1
Male_sterility	26	bunn	6	1
Male_sterility	26	bunn	7	1
Male_sterility	26	bunn	8	1
Male_sterility	26	bunn	9	1
Male_sterility	26	bunn	10	1
Male_sterility	26	bunn	11	1
Male_sterility	26	bunn	12	1
Male_sterility	26	bunn	13	1
Male_sterility	26	bunn	14	1
Male_sterility	26	bunn	15	1
Male_sterility	26	bunn	16	0
Male_sterility	26	bunn	17	0
Male_sterility	26	bunn	18	0
Male_sterility	26	bunn	19	0
Male_sterility	26	bunn	20	0
Male_sterility	27	bunn	1	1
Male_sterility	27	bunn	2	1
Male_sterility	27	bunn	3	1
Male_sterility	27	bunn	4	1
Male_sterility	27	bunn	5	1
Male_sterility	27	bunn	6	0
Male_sterility	27	bunn	7	0
Male_sterility	27	bunn	8	0
Male_sterility	27	bunn	9	0
Male_sterility	27	bunn	10	0
Male_sterility	27	bunn	11	0
Male_sterility	27	bunn	12	0
Male_sterility	27	bunn	13	0
Male_sterility	27	bunn	14	0
Male_sterility	27	bunn	15	0
Male_sterility	27	bunn	16	0
Male_sterility	27	bunn	17	0
Male_sterility	27	bunn	18	0
Male_sterility	27	bunn	19	0
Male_sterility	27	bunn	20	0
Male_sterility	28	bunn	1	0
Male_sterility	28	bunn	2	0
Male_sterility	28	bunn	3	0
Male_sterility	28	bunn	4	0
Male_sterility	28	bunn	5	0
Male_sterility	28	bunn	6	0
Male_sterility	28	bunn	7	0
Male_sterility	28	bunn	8	0
Male_sterility	28	bunn	9	0
Male_sterility	28	bunn	10	0
Male_sterility	28	bunn	11	0
Male_sterility	28	bunn	12	0
Male_sterility	28	bunn	13	0
Male_sterility	28	bunn	14	0
Male_sterility	28	bunn	15	0
Male_sterility	28	bunn	16	0
Male_sterility	28	bunn	17	0
Male_sterility	28	bunn	18	0
Male_sterility	28	bunn	19	0
Male_sterility	28	bunn	20	0
Male_sterility	29	bunn	1	0
Male_sterility	29	bunn	2	0
Male_sterility	29	bunn	3	0
Male_sterility	29	bunn	4	0
Male_sterility	29	bunn	5	0
Male_sterility	29	bunn	6	0
Male_sterility	29	bunn	7	0
Male_sterility	29	bunn	8	0
Male_sterility	29	bunn	9	0
Male_sterility	29	bunn	10	0
Male_sterility	29	bunn	11	0
Male_sterility	29	bunn	12	0
Male_sterility	29	bunn	13	0
Male_sterility	29	bunn	14	0
Male_sterility	29	bunn	15	0
Male_sterility	29	bunn	16	0
Male_sterility	29	bunn	17	0
Male_sterility	29	bunn	18	0
Male_sterility	29	bunn	19	0
Male_sterility	29	bunn	20	0
Male_sterility	30	bunn	1	0
Male_sterility	30	bunn	2	0
Male_sterility	30	bunn	3	0
Male_sterility	30	bunn	4	0
Male_sterility	30	bunn	5	0
Male_sterility	30	bunn	6	0
Male_sterility	30	bunn	7	0
Male_sterility	30	bunn	8	0
Male_sterility	30	bunn	9	0
Male_sterility	30	bunn	10	0
Male_sterility	30	bunn	11	0
Male_sterility	30	bunn	12	0
Male_sterility	30	bunn	13	0
Male_sterility	30	bunn	14	0
Male_sterility	30	bunn	15	0
Male_sterility	30	bunn	16	0
Male_sterility	30	bunn	17	0
Male_sterility	30	bunn	18	0
Male_sterility	30	bunn	19	0
Male_sterility	30	bunn	20	0
Male_sterility	31	bunn	1	0
Male_sterility	31	bunn	2	0
Male_sterility	31	bunn	3	0
[truncated: 316 more rows]

## Sheet: Figure_S4
Figure	species	x-axis	trait_temp	trait
s4_a	D. bipectinata	28.4	38.9167	ctmax
s4_a	D. buzzatii	30.7	41.2133	ctmax
s4_a	D. hydei	28.7	39.4867	ctmax
s4_a	D. melanogaster	29.5	39.89	ctmax
s4_a	D. pseudoannanassae	28	38.8207	ctmax
s4_a	D. sulfurigaster	27.65	38.0103	ctmax
s4_a	D. bipectinata	28.4	28.75	male_FTL50
s4_a	D. buzzatii	30.7	30.23	male_FTL50
s4_a	D. hydei	28.7	28.58	male_FTL50
s4_a	D. melanogaster	29.5	29.57	male_FTL50
s4_a	D. pseudoannanassae	28	28.21	male_FTL50
s4_a	D. sulfurigaster	27.65	28.32	male_FTL50
s4_a	D. bipectinata	28.4	30.26	female_FTL50
s4_a	D. buzzatii	30.7	31.64	female_FTL50
s4_a	D. hydei	28.7	29.69	female_FTL50
s4_a	D. melanogaster	29.5	31.8	female_FTL50
s4_a	D. pseudoannanassae	28	29.35	female_FTL50
s4_a	D. sulfurigaster	27.65	28.7	female_FTL50
s4_a	D. bipectinata	28.4	31.14	VTL_50
s4_a	D. buzzatii	30.7	31.47	VTL_50
s4_a	D. hydei	28.7	31.13	VTL_50
s4_a	D. melanogaster	29.5	32.73	VTL_50
s4_a	D. pseudoannanassae	28	29.91	VTL_50
s4_a	D. sulfurigaster	27.65	29.15	VTL_50
s4_a	D. bipectinata	28.4	26.01	Topt
s4_a	D. buzzatii	30.7	NA	Topt
s4_a	D. hydei	28.7	26.48	Topt
s4_a	D. melanogaster	29.5	27.08	Topt
s4_a	D. pseudoannanassae	28	24	Topt
s4_a	D. sulfurigaster	27.65	24.72	Topt
s4_a	D. bipectinata	28.4	28.4	extinction
s4_a	D. buzzatii	30.7	30.7	extinction
s4_a	D. hydei	28.7	28.7	extinction
s4_a	D. melanogaster	29.5	29.5	extinction
s4_a	D. pseudoannanassae	28	28	extinction
s4_a	D. sulfurigaster	27.65	27.65	extinction
s4_b	D. bipectinata	28.4	38.9167	ctmax
s4_b	D. buzzatii	30.7	41.2133	ctmax
s4_b	D. hydei	28.7	39.4867	ctmax
s4_b	D. melanogaster	29.5	39.89	ctmax
s4_b	D. pseudoannanassae	28	38.8207	ctmax
s4_b	D. sulfurigaster	27.65	38.0103	ctmax
s4_b	D. bipectinata	28.4	29.07	male_FTL80
s4_b	D. buzzatii	30.7	30.45	male_FTL80
s4_b	D. hydei	28.7	28.69	male_FTL80
s4_b	D. melanogaster	29.5	29.84	male_FTL80
s4_b	D. pseudoannanassae	28	28.5	male_FTL80
s4_b	D. sulfurigaster	27.65	28.58	male_FTL80
s4_b	D. bipectinata	28.4	30.48	female_FTL80
s4_b	D. buzzatii	30.7	32.19	female_FTL80
s4_b	D. hydei	28.7	30.23	female_FTL80
s4_b	D. melanogaster	29.5	32.14	female_FTL80
s4_b	D. pseudoannanassae	28	29.52	female_FTL80
s4_b	D. sulfurigaster	27.65	29.25	female_FTL80
s4_b	D. bipectinata	28.4	31.54	VTL_80
s4_b	D. buzzatii	30.7	33.42	VTL_80
s4_b	D. hydei	28.7	32.51	VTL_80
s4_b	D. melanogaster	29.5	33.03	VTL_80
s4_b	D. pseudoannanassae	28	30.49	VTL_80
s4_b	D. sulfurigaster	27.65	29.56	VTL_80
s4_b	D. bipectinata	28.4	26.01	Topt
s4_b	D. buzzatii	30.7	NA	Topt
s4_b	D. hydei	28.7	26.48	Topt
s4_b	D. melanogaster	29.5	27.08	Topt
s4_b	D. pseudoannanassae	28	24	Topt
s4_b	D. sulfurigaster	27.65	24.72	Topt
s4_b	D. bipectinata	28.4	28.4	extinction
s4_b	D. buzzatii	30.7	30.7	extinction
s4_b	D. hydei	28.7	28.7	extinction
s4_b	D. melanogaster	29.5	29.5	extinction
s4_b	D. pseudoannanassae	28	28	extinction
s4_b	D. sulfurigaster	27.65	27.65	extinction
S4_c	D. bipectinata	28	38.9167	ctmax
S4_c	D. buzzatii	30	41.2133	ctmax
S4_c	D. hydei	28.4	39.4867	ctmax
S4_c	D. melanogaster	29.2	39.89	ctmax
S4_c	D. pseudoannanassae	27.4	38.8207	ctmax
S4_c	D. sulfurigaster	27.4	38.0103	ctmax
S4_c	D. bipectinata	28	28.75	male_FTL50
S4_c	D. buzzatii	30	30.23	male_FTL50
S4_c	D. hydei	28.4	28.58	male_FTL50
S4_c	D. melanogaster	29.2	29.57	male_FTL50
S4_c	D. pseudoannanassae	27.4	28.21	male_FTL50
S4_c	D. sulfurigaster	27.4	28.32	male_FTL50
S4_c	D. bipectinata	28	30.26	female_FTL50
S4_c	D. buzzatii	30	31.64	female_FTL50
S4_c	D. hydei	28.4	29.69	female_FTL50
S4_c	D. melanogaster	29.2	31.8	female_FTL50
S4_c	D. pseudoannanassae	27.4	29.35	female_FTL50
S4_c	D. sulfurigaster	27.4	28.7	female_FTL50
S4_c	D. bipectinata	28	31.54	VTL_80
S4_c	D. buzzatii	30	33.42	VTL_80
S4_c	D. hydei	28.4	32.51	VTL_80
S4_c	D. melanogaster	29.2	33.03	VTL_80
S4_c	D. pseudoannanassae	27.4	30.49	VTL_80
S4_c	D. sulfurigaster	27.4	29.56	VTL_80
S4_c	D. bipectinata	28	26.01	Topt
S4_c	D. buzzatii	30	NA	Topt
S4_c	D. hydei	28.4	26.48	Topt
S4_c	D. melanogaster	29.2	27.08	Topt
S4_c	D. pseudoannanassae	27.4	24	Topt
S4_c	D. sulfurigaster	27.4	24.72	Topt
S4_c	D. bipectinata	28	28	decline
S4_c	D. buzzatii	30	30	decline
S4_c	D. hydei	28.4	28.4	decline
S4_c	D. melanogaster	29.2	29.2	decline
S4_c	D. pseudoannanassae	27.4	27.4	decline
S4_c	D. sulfurigaster	27.4	27.4	decline
s4_d	D. bipectinata	28.15	38.9167	ctmax
s4_d	D. buzzatii	30.25	41.2133	ctmax
s4_d	D. hydei	28.6	39.4867	ctmax
s4_d	D. melanogaster	29.2	39.89	ctmax
s4_d	D. pseudoannanassae	27.8	38.8207	ctmax
s4_d	D. sulfurigaster	27.6	38.0103	ctmax
s4_d	D. bipectinata	28.15	28.75	male
s4_d	D. buzzatii	30.25	30.23	male
s4_d	D. hydei	28.6	28.58	male
s4_d	D. melanogaster	29.2	29.57	male
s4_d	D. pseudoannanassae	27.8	28.21	male
s4_d	D. sulfurigaster	27.6	28.32	male
s4_d	D. bipectinata	28.15	30.26	female
s4_d	D. buzzatii	30.25	31.64	female
s4_d	D. hydei	28.6	29.69	female
s4_d	D. melanogaster	29.2	31.8	female
s4_d	D. pseudoannanassae	27.8	29.35	female
s4_d	D. sulfurigaster	27.6	28.7	female
s4_d	D. bipectinata	28.15	31.54	viability
s4_d	D. buzzatii	30.25	33.42	viability
s4_d	D. hydei	28.6	32.51	viability
s4_d	D. melanogaster	29.2	33.03	viability
s4_d	D. pseudoannanassae	27.8	30.49	viability
s4_d	D. sulfurigaster	27.6	29.56	viability
s4_d	D. bipectinata	28.15	26.006	Topt
s4_d	D. buzzatii	30.25	NA	Topt
s4_d	D. hydei	28.6	26.484	Topt
s4_d	D. melanogaster	29.2	27.077	Topt
s4_d	D. pseudoannanassae	27.8	23.996	Topt
s4_d	D. sulfurigaster	27.6	24.724	Topt
s4_d	D. bipectinata	28.15	28.15	no_pupae
s4_d	D. buzzatii	30.25	30.25	no_pupae
s4_d	D. hydei	28.6	28.6	no_pupae
s4_d	D. melanogaster	29.2	29.2	no_pupae
s4_d	D. pseudoannanassae	27.8	27.8	no_pupae
s4_d	D. sulfurigaster	27.6	27.6	no_pupae

## Sheet: Figure_S5
ext_temp	development_time_days	temperature
28.4	7.3	28
30.7	10.3	28
28.7	10.6	28
29.5	7.6	28
28	7.3	28
27.65	7.6	28
28.4	8	25
30.7	11.6	25
28.7	11.6	25
29.5	8.5	25
28	7.9	25
27.65	8.2	25

[truncated: 2 more sheets: Table_S4, Table_S5]
